# Supplementary material for: Genome-Wide Identification of Candidate Genes Underlying Soluble Sugar Content in Vegetable Soybean (Glycine max L.) via Association and Expression Analysis
Source: Front Plant Sci. 2022 Aug 4;13:930639. doi: 10.3389/fpls.2022.930639 (PMC9387354; doi:10.3389/fpls.2022.930639)
Supplement: Supplementary Figure S1 — Functional categories of the candidate genes related to soluble sugar content in soybean. [file Data_Sheet_1.ZIP]

Archive with 9 entries (8 files):
- Supplementary material/
- Supplementary material/Figure S1.jpg
- Supplementary material/Figure S2.jpg
- Supplementary material/Table S1 Source of 278 soybean accessions..xlsx
- Supplementary material/Table S2 PCR primers used for expression analysis by RT-qPCR.xlsx
- Supplementary material/Table S3 Haplotype analysis of candidate genes.xlsx
- Supplementary material/Table S4 Haplotypes analysis of genes related to total soluble sugar content..xlsx
- Supplementary material/Table S5 Correlation analysis of soluble sugar contents with expression levels of candidate genes..xlsx
- Supplementary material/Table S6 The Pearson correlation analysis with transcriptome data..xlsx
