# Supplementary material for: Genome-Wide Identification of Candidate Genes Underlying Soluble Sugar Content in Vegetable Soybean (Glycine max L.) via Association and Expression Analysis
Source: Front Plant Sci. 2022 Aug 4;13:930639. doi: 10.3389/fpls.2022.930639 (PMC9387354; doi:10.3389/fpls.2022.930639)
Supplement: Supplementary Figure S1 — Functional categories of the candidate genes related to soluble sugar content in soybean. [file Data_Sheet_1.ZIP › Supplementary material/Table S1 Source of 278 soybean accessions..xlsx]

## Sheet: Sheet1
Table S1 Source of 278 soybean accessions.
Name	Country	Latitude (°N)	Longitude (°W)
L001	China	48.29	128.08
L002	China	48.29	128.08
L003	China	48.29	128.08
L004	China	48.29	128.08
L005	China	48.29	128.08
L006	China	48.29	128.08
L007	China	48.29	128.08
L008	China	48.29	128.08
L009	China	48.29	128.08
L010	China	48.29	128.08
L011	China	48.29	128.08
L012	China	40.845	121.995
L013	China	48.29	128.08
L014	China	48.29	128.08
L015	China	48.29	128.08
L016	China	48.29	128.08
L017	China	48.29	128.08
L018	China	48.29	128.08
L019	China	40.845	121.995
L020	China	48.29	128.08
L021	China	48.29	128.08
L022	China	48.29	128.08
L023	China	48.29	128.08
L024	China	48.29	128.08
L025	China	48.29	128.08
L026	China	43.35	126.285
L027	China	43.35	126.285
L028	China	48.29	128.08
L029	China	48.29	128.08
L030	China	48.29	128.08
L031	China	48.29	128.08
L032	China	48.29	128.08
L033	China	48.29	128.08
L034	China	48.29	128.08
L035	China	48.29	128.08
L036	China	48.29	128.08
L037	China	48.29	128.08
L038	China	48.29	128.08
L039	China	48.29	128.08
L040	China	48.29	128.08
L041	China	48.29	128.08
L042	China	43.35	126.285
L043	China	43.35	126.285
L044	China	43.35	126.285
L045	China	43.35	126.285
L046	China	43.35	126.285
L047	China	43.35	126.285
L048	China	43.35	126.285
L049	China	43.35	126.285
L050	China	43.35	126.285
L051	China	43.35	126.285
L052	China	43.35	126.285
L053	Canada	43.4	79.25
L054	Canada	43.4	79.25
L055	Canada	43.4	79.25
L056	China	40.845	121.995
L057	China	40.845	121.995
L058	China	40.845	121.995
L059	China	40.845	121.995
L060	China	40.845	121.995
L061	China	40.845	121.995
L062	China	40.845	121.995
L063	China	40.845	121.995
L064	China	40.845	121.995
L065	China	40.845	121.995
L066	China	43.35	126.285
L067	America	41.83	92.905
L068	America	41.83	92.905
L069	America	43.4	79.25
L070	Canada	43.4	79.25
L071	China	44.49	111.695
L072	China	44.49	111.695
L073	China	44.49	111.695
L074	China	36.225	118.31
L075	Ukraine	50.28	30.29
L076	China	37.34	84.79
L077	Italy	41.54	12.3
L078	Yugoslavia	46.3	14.3
L079	Rumania	44.23	26.1
L080	China	48.29	128.08
L081	China	43.35	126.285
L082	China	43.35	126.285
L083	America	40.42	74
L084	China	40.145	116.275
L085	China	40.145	116.275
L086	China	40.145	116.275
L087	Germany	52.31	13.2
L088	Russia	61.5	98
L089	China	37.34	100.295
L090	China	39.19	116.285
L091	China	39.19	116.285
L092	China	39.19	116.285
L093	China	39.19	116.285
L094	China	39.19	116.285
L095	China	39.19	116.285
L096	China	40.145	116.275
L097	China	40.145	116.275
L098	China	40.145	116.275
L099	China	40.145	116.275
L100	China	40.145	116.275
L101	China	39.19	116.285
L102	China	48.29	128.08
L103	China	48.29	128.08
L104	China	48.29	128.08
L105	China	48.29	128.08
L106	China	48.29	128.08
L107	China	48.29	128.08
L108	China	48.29	128.08
L109	China	48.29	128.08
L110	China	48.29	128.08
L111	China	48.29	128.08
L112	China	48.29	128.08
L113	China	48.29	128.08
L114	China	48.29	128.08
L115	China	48.29	128.08
L116	China	48.29	128.08
L117	China	48.29	128.08
L118	China	48.29	128.08
L119	China	48.29	128.08
L120	China	48.29	128.08
L121	China	48.29	128.08
L122	China	48.29	128.08
L123	China	48.29	128.08
L124	China	48.29	128.08
L125	China	48.29	128.08
L126	China	48.29	128.08
L127	China	48.29	128.08
L128	China	48.29	128.08
L129	China	48.29	128.08
L130	China	48.29	128.08
L131	China	48.29	128.08
L132	China	48.29	128.08
L133	China	48.29	128.08
L134	China	48.29	128.08
L135	China	48.29	128.08
L136	China	48.29	128.08
L137	China	48.29	128.08
L138	China	48.29	128.08
L139	China	48.29	128.08
L140	China	48.29	128.08
L141	China	48.29	128.08
L142	China	43.35	126.285
L143	China	43.35	126.285
L144	China	40.845	121.995
L145	China	40.845	121.995
L146	China	40.845	121.995
L147	China	44.49	111.695
L148	China	44.49	111.695
L149	China	44.49	111.695
L150	China	48.29	128.08
L151	China	48.29	128.08
L152	China	43.35	126.285
L153	Canada	43.4	79.25
L154	China	39.19	116.285
L155	China	43.35	126.285
L156	China	48.29	128.08
L157	China	48.29	128.08
L158	China	48.29	128.08
L159	Canada	43.4	79.25
L160	Canada	43.4	79.25
L161	Canada	43.4	79.25
L162	China	40.145	116.275
L163	China	40.145	116.275
L164	China	40.845	121.995
L165	China	40.845	121.995
L166	China	48.29	128.08
L167	China	48.29	128.08
L168	China	40.145	116.275
L169	China	39.19	116.285
L170	China	40.845	121.995
L171	China	40.145	116.275
L172	China	40.145	116.275
L173	China	48.29	128.08
L174	China	48.29	128.08
L175	China	48.29	128.08
L176	China	39.19	116.285
L177	China	48.29	128.08
L178	China	40.145	116.275
L179	China	48.29	128.08
L180	China	48.29	128.08
L181	China	48.29	128.08
L182	China	48.29	128.08
L183	China	48.29	128.08
L184	China	48.29	128.08
L185	China	48.29	128.08
L186	China	48.29	128.08
L187	China	48.29	128.08
L188	China	48.29	128.08
L189	China	48.29	128.08
L190	China	48.29	128.08
L191	China	40.845	121.995
L192	China	48.29	128.08
L193	China	48.29	128.08
L194	China	48.29	128.08
L195	China	48.29	128.08
L196	China	43.35	126.285
L197	China	48.29	128.08
L198	China	48.29	128.08
L199	China	48.29	128.08
L200	China	48.29	128.08
L201	China	48.29	128.08
L202	China	48.29	128.08
L203	China	48.29	128.08
L204	China	48.29	128.08
L205	China	48.29	128.08
L206	China	48.29	128.08
L207	China	43.35	126.285
L208	China	43.35	126.285
L209	China	43.35	126.285
L210	China	43.35	126.285
L211	China	43.35	126.285
L212	China	43.35	126.285
L213	China	43.35	126.285
L214	Canada	43.4	79.25
L215	Canada	43.4	79.25
L216	China	40.845	121.995
L217	China	40.845	121.995
L218	China	40.845	121.995
L219	China	40.845	121.995
L220	China	40.845	121.995
L221	China	40.845	121.995
L222	China	40.845	121.995
L223	America	41.83	92.905
L224	America	41.83	92.905
L225	Canada	43.4	79.25
L226	China	44.49	111.695
L227	China	44.49	111.695
L228	China	36.225	118.31
L229	China	37.34	84.79
L230	Italy	41.54	12.3
L231	Rumania	44.23	26.1
L232	China	48.29	128.08
L233	China	43.35	126.285
L234	America	40.42	74
L235	China	40.145	116.275
L236	China	40.145	116.275
L237	Russia	61.5	98
L238	China	37.34	100.295
L239	China	39.19	116.285
L240	China	39.19	116.285
L241	China	39.19	116.285
L242	China	39.19	116.285
L243	China	40.145	116.275
L244	China	40.145	116.275
L245	China	40.145	116.275
L246	China	39.19	116.285
L247	China	48.29	128.08
L248	China	48.29	128.08
L249	China	48.29	128.08
L250	China	48.29	128.08
L251	China	48.29	128.08
L252	China	48.29	128.08
L253	China	48.29	128.08
L254	China	48.29	128.08
L255	China	48.29	128.08
L256	China	48.29	128.08
L257	China	48.29	128.08
L258	China	48.29	128.08
L259	China	48.29	128.08
L260	China	48.29	128.08
L261	China	48.29	128.08
L262	China	48.29	128.08
L263	China	48.29	128.08
L264	China	48.29	128.08
L265	China	48.29	128.08
L266	China	48.29	128.08
L267	China	48.29	128.08
L268	China	48.29	128.08
L269	China	48.29	128.08
L270	China	48.29	128.08
L271	China	48.29	128.08
L272	China	48.29	128.08
L273	China	43.35	126.285
L274	China	43.35	126.285
L275	China	40.845	121.995
L276	China	40.845	121.995
L277	China	44.49	111.695
L278	China	44.49	111.695
