# Supplementary material for: Genome-Wide Identification of Candidate Genes Underlying Soluble Sugar Content in Vegetable Soybean (Glycine max L.) via Association and Expression Analysis
Source: Front Plant Sci. 2022 Aug 4;13:930639. doi: 10.3389/fpls.2022.930639 (PMC9387354; doi:10.3389/fpls.2022.930639)
Supplement: Supplementary Figure S1 — Functional categories of the candidate genes related to soluble sugar content in soybean. [file Data_Sheet_1.ZIP › Supplementary material/Table S2 PCR primers used for expression analysis by RT-qPCR.xlsx]

## Sheet: Sheet1
Table S2 PCR primers used for expression analysis by RT-qPCR
Target gene	Orientation	Sequence (5’-3’)
Glyma.02G292900	Forward	AAGAAGGCTGTGCACTTAAATG
Glyma.02G292900	Reverse	CGCACATGTTTGTAAGCAAATC
Glyma.02G293200	Forward	GAGATGATAGCTTGTCAGACCA
Glyma.02G293200	Reverse	TTTCTCTTTCAGCACGAGATCT
Glyma.02G293300	Forward	AACCCTAATCAGCGTATCGAAT
Glyma.02G293300	Reverse	ATTGATGTGGGAGGTGATAAGG
Glyma.02G293400	Forward	CCAATGCCACCAATAGTACAAG
Glyma.02G293400	Reverse	ATAATGGTGAACGTCTTTGTGC
Glyma.02G293500	Forward	CGCTGCTTCTTTTCTATTCTCC
Glyma.02G293500	Reverse	GAATGCCCAAATGGTGTTTTTG
Glyma.02G293600	Forward	CTTCCTTCCTTTGGTGTTCAAG
Glyma.02G293600	Reverse	CTTACCAACATATGCTTCCGTG
Glyma.02G293900	Forward	GCCATTGCTTCCATGTTTCTTA
Glyma.02G293900	Reverse	GAATACACCGTGAGAAGAAACG
Glyma.02G294000	Forward	AAATCTCTTTAGACTACGCGCT
Glyma.02G294000	Reverse	CGATTTGAGCGTCGAATAAGTT
Glyma.02G294600	Forward	GTCCTCCTTCGCAAATATCAAC
Glyma.02G294600	Reverse	GCAGCAACAAATTGAGTTGAAC
Glyma.02G294800	Forward	AGTGGATATTGATGTGGGTTGT
Glyma.02G294800	Reverse	GGAAATCAAATGCAGGAGATCC
Glyma.02G294900	Forward	GATGAGCACTAGCCAAAACAAA
Glyma.02G294900	Reverse	CACAACTTACATCCGCTGTAAC
Glyma.02G295000	Forward	CATGAATGATGTTGGTGCGTAT
Glyma.02G295000	Reverse	CCTAAGAAGTTTGCAAACGTGA
Glyma.02G295400	Forward	GCAATATCAAGTAACCGGCAAT
Glyma.02G295400	Reverse	GATGCACTTCTGGCTAATGAAG
Glyma.02G295500	Forward	GAAGCGTAAACATATAGGTCGC
Glyma.02G295500	Reverse	TTAAATTGACATGGTGATGGCG
Glyma.07G109500	Forward	CCATAACGAGCGAAGAAGAAAG
Glyma.07G109500	Reverse	GAGGCCAAACTCGATCATAAAC
Glyma.13G165100	Forward	GGCGAAAAAGAGAGATTGATGG
Glyma.13G165100	Reverse	CAGTGTTCACAGTTTCAGACAG
Glyma.15G264600	Forward	GACAGTAACAGTGCCTAAGGAT
Glyma.15G264600	Reverse	CAGCAAACAAAACGACCAATTC
