# Supplementary material for: Genome-Wide Identification of Candidate Genes Underlying Soluble Sugar Content in Vegetable Soybean (Glycine max L.) via Association and Expression Analysis
Source: Front Plant Sci. 2022 Aug 4;13:930639. doi: 10.3389/fpls.2022.930639 (PMC9387354; doi:10.3389/fpls.2022.930639)
Supplement: Supplementary Figure S1 — Functional categories of the candidate genes related to soluble sugar content in soybean. [file Data_Sheet_1.ZIP › Supplementary material/Table S3 Haplotype analysis of candidate genes.xlsx]

## Sheet: Sheet1
Table S3 Haplotype analysis of candidate genes
Gene ID	Chromosome	Physical position (bp)	Location	Region	Alleles	-log10（P）	Functional annotation
Glyma.02G292900	2	47175169	Gongzhuling	upstream	T/A	1.51	Transcription factor IIIA
			Shenyang			2.05
	2	47175258	Gongzhuling	upstream	A/G	2.02
			Shenyang			2.11
	2	47179798	Gongzhuling	downstream	C/T	1.14
			Shenyang			2.01
Glyma.02G293200	2	47192458	Gongzhuling	upstream	C/T	3.61	SWAP (Suppressor-of-White-APricot)/surp domain-containing protein
			Harbin			3.75
			Shenyang			4.26
	2	47192503	Gongzhuling	upstream	T/A	2.49
			Harbin			2.67
			Shenyang			2.9
	2	47192609	Gongzhuling	upstream	A/T	2.02
			Harbin			2.78
			Shenyang			3.27
	2	47194726	Gongzhuling	nonsynonymous SNV	G/A	2.99
			Harbin			2.42
			Shenyang			2.59
	2	47195802	Gongzhuling	nonsynonymous SNV	T/G	3.4
			Harbin			3.5
			Shenyang			3.76
	2	47197043	Gongzhuling	nonsynonymous SNV	A/C	3.94
			Harbin			3.9
			Shenyang			4.46
	2	47197687	Gongzhuling	synonymous SNV	A/G	3.22
			Harbin			2.7
			Shenyang			2.91
	2	47198046	Gongzhuling	nonsynonymous SNV	T/A	4.3
			Harbin			4.54
			Shenyang			5.08
	2	47198501	Gongzhuling	downstream	A/G	3.74
			Harbin			3.95
			Shenyang			4.58
	2	47198698	Gongzhuling	downstream	C/T	2.36
			Harbin			2.48
			Shenyang			2.64
	2	47198717	Gongzhuling	downstream	C/T	2.67
			Harbin			2.83
			Shenyang			3
Glyma.02G293300	2	47199977	Gongzhuling	upstream	T/A	2.82	Transcription factor IIIA
			Harbin			3.11
			Shenyang			3.42
	2	47200464	Gongzhuling	intronic	T/C	1.83
			Harbin			2.36
			Shenyang			2.56
	2	47201488	Gongzhuling	intronic	T/A	4.19
			Harbin			4.44
			Shenyang			4.94
	2	47202963	Gongzhuling	downstream	T/A	2.66
			Harbin			2.46
			Shenyang			2.73
Glyma.02G293400	2	47203494	Gongzhuling	upstream	T/C	3.11	WRKY family transcription factor
			Harbin			2.34
			Shenyang			2.58
	2	47203863	Gongzhuling	upstream	T/A	3.5
			Harbin			3.08
			Shenyang			3.35
	2	47204074	Gongzhuling	upstream	A/C	2.28
			Harbin			2.37
			Shenyang			2.5
	2	47204223	Gongzhuling	nonsynonymous SNV	A/T	3.16
			Harbin			3.06
			Shenyang			3.42
Glyma.02G293500	2	47206680	Gongzhuling	upstream	A/T	3.61	PYRIMIDINE B
			Harbin			2.76
			Shenyang			2.99
	2	47206690	Gongzhuling	upstream	A/G	3.78
			Harbin			2.88
			Shenyang			3.12
	2	47206695	Gongzhuling	upstream	A/C	3.96
			Harbin			2.95
			Shenyang			3.25
	2	47206865	Gongzhuling	upstream	C/T	2.22
			Harbin			2.93
			Shenyang			3.47
	2	47206988	Gongzhuling	upstream	T/A	2.35
			Harbin			2.47
			Shenyang			2.59
	2	47208243	Gongzhuling	intronic	A/G	1.85
			Harbin			2.12
			Shenyang			2.4
	2	47209203	Gongzhuling	intronic	T/C	2.36
			Harbin			2.48
			Shenyang			2.6
Glyma.02G293600	2	47211999	Gongzhuling	UTR3	C/G	2.77	Co-factor for nitrate, reductase and xanthine dehydrogenase 5
			Harbin			2.8
			Shenyang			2.93
	2	47213705	Gongzhuling	intronic	T/C	1.59
			Harbin			2.24
			Shenyang			2.51
	2	47213757	Gongzhuling	intronic	T/C	2.66
			Harbin			2.74
			Shenyang			2.95
	2	47214810	Gongzhuling	intronic	C/T	3.83
			Harbin			4.12
			Shenyang			4.87
	2	47214836	Gongzhuling	intronic	T/C	2.58
			Harbin			2.92
			Shenyang			3.09
	2	47214963	Gongzhuling	intronic	C/G	2.28
			Harbin			2.44
			Shenyang			2.76
	2	47216663	Gongzhuling	upstream	G/C	2.24
			Harbin			2.26
			Shenyang			2.37
Glyma.02G293900	2	47225664	Gongzhuling	UTR3	A/C	3.51	Glycosyl hydrolase 9B8
			Harbin			3.44
			Shenyang			3.75
	2	47226766	Gongzhuling	intronic	G/A	2.45
			Harbin			1.9
			Shenyang			2.08
	2	47227487	Gongzhuling	intronic	A/T	3.48
			Harbin			3.28
			Shenyang			3.58
Glyma.02G294000	2	47238088	Gongzhuling	UTR5	T/A	2.36	O-Glycosyl hydrolases family 17 protein
			Harbin			2.21
			Shenyang			2.42
	2	47238296	Gongzhuling	intronic	T/C	2.98
			Harbin			2.65
			Shenyang			2.81
	2	47238299	Gongzhuling	intronic	A/C	3.52
			Harbin			3.03
			Shenyang			3.22
	2	47238393	Gongzhuling	intronic	T/A	2.43
			Harbin			2.07
			Shenyang			2.23
	2	47238394	Gongzhuling	intronic	T/A	2.43
			Harbin			2.07
			Shenyang			2.23
	2	47238397	Gongzhuling	intronic	T/A	2.43
			Harbin			2.07
			Shenyang			2.23
	2	47240312	Gongzhuling	UTR3	C/G	3.14
			Harbin			2.11
			Shenyang			2.65
	2	47240321	Gongzhuling	UTR3	G/A	3.14
			Harbin			2.11
			Shenyang			2.65
	2	47240998	Gongzhuling	downstream	T/A	2.21
			Harbin			2.26
			Shenyang			2.35
Glyma.02G294600	2	47282105	Gongzhuling	intronic	G/A	2.55	Co-chaperone GrpE family protein
			Harbin			2.57
			Shenyang			2.75
	2	47285422	Gongzhuling	intronic	A/G	2.35
			Harbin			2.5
			Shenyang			2.89
	2	47285497	Gongzhuling	intronic	C/T	3.07
			Harbin			2.49
			Shenyang			2.68
	2	47285500	Gongzhuling	intronic	T/G	3.07
			Harbin			2.49
			Shenyang			2.68
	2	47285954	Gongzhuling	downstream	C/T	2.92
			Harbin			2.12
			Shenyang			2.22
	2	47285967	Gongzhuling	downstream	T/G	3.22
			Harbin			3.23
			Shenyang			3.58
	2	47286041	Gongzhuling	downstream	C/T	2.13
			Harbin			2.22
			Shenyang			2.35
Glyma.02G294800	2	47298629	Gongzhuling	upstream	A/C	3.42	F-box/RNI-like superfamily protein
			Harbin			3.64
			Shenyang			3.96
	2	47298799	Gongzhuling	upstream	T/C	2.07
			Harbin			2.22
			Shenyang			2.34
Glyma.02G294900	2	47299437	Gongzhuling	upstream	C/G	2.74	Trigger factor type chaperone family protein
			Harbin			2.22
			Shenyang			2.36
	2	47299468	Gongzhuling	upstream	A/T	2.74
			Harbin			2.22
			Shenyang			2.36
	2	47299520	Gongzhuling	upstream	T/A	3.21
			Harbin			2.48
			Shenyang			2.7
	2	47299552	Gongzhuling	upstream	T/C	2.47
			Harbin			1.96
			Shenyang			2.18
	2	47303940	Gongzhuling	intronic	C/A	2.71
			Harbin			2.78
			Shenyang			2.92
	2	47303999	Gongzhuling	intronic	G/A	2.09
			Harbin			2.2
			Shenyang			2.33
	2	47304054	Gongzhuling	intronic	A/G	2.66
			Harbin			2.56
			Shenyang			2.76
	2	47305263	Gongzhuling	synonymous SNV	C/T	3.8
			Harbin			3.86
			Shenyang			4.14
Glyma.02G295000	2	47306204	Gongzhuling	UTR3	G/T	2.52	Phosphatidate cytidylyltransferase family protein
			Harbin			2.66
			Shenyang			2.81
	2	47306759	Gongzhuling	intronic	T/C	2.94
			Harbin			2.47
			Shenyang			2.69
	2	47311948	Gongzhuling	UTR5	A/C	2.74
			Harbin			2.62
			Shenyang			2.79
Glyma.02G295400	2	47343198	Gongzhuling	downstream	C/G	2.93	RING/FYVE/PHD zinc finger superfamily protein
			Harbin			2.93
			Shenyang			3.2
	2	47351140	Gongzhuling	intronic	C/A	2.44
			Harbin			2.49
			Shenyang			2.69
Glyma.02G295500	2	47354982	Gongzhuling	downstream	G/A	2.26	Lipid-binding serum glycoprotein family protein
			Harbin			2.43
			Shenyang			2.58
	2	47355032	Gongzhuling	downstream	C/T	3.33
			Harbin			2.4
			Shenyang			2.76
	2	47355157	Gongzhuling	downstream	A/T	2.17
			Harbin			2.06
			Shenyang			2.09
	2	47356073	Gongzhuling	UTR3	C/T	2.94
			Harbin			2.15
			Shenyang			2.24
	2	47360136	Gongzhuling	UTR5	G/A	3.58
			Harbin			3.3
			Shenyang			3.63
	2	47361175	Gongzhuling	upstream	A/G	2.12
			Harbin			2.22
			Shenyang			2.31
Glyma.07G109500	7	10917473	Gongzhuling	upstream	T/G	2.06	Squamosa promoter binding protein-like 9
			Harbin			2.43
			Shenyang			2.33
	7	10921371	Gongzhuling	downstream	A/G	2.62
			Harbin			3.26
			Shenyang			3.69
	7	10921405	Gongzhuling	downstream	G/A	1.44
			Harbin			2.13
			Shenyang			2.12
Glyma.13G165100	13	27993802	Gongzhuling	intronic	G/A	2.16	Glutamate receptor 3.4
			Harbin			2.23
			Shenyang			2.39
	13	27993838	Gongzhuling	intronic	T/C	1.8
			Harbin			1.97
			Shenyang			2.09
Glyma.15G264600	15	49881759	Gongzhuling	upstream	T/G	2.49	HSP20-like chaperones superfamily protein
			Harbin			2.28
			Shenyang			2.3
	15	49881820	Gongzhuling	upstream	G/T	2.97
			Harbin			2.45
			Shenyang			2.56
	15	49882238	Gongzhuling	upstream	A/T	2.41
			Harbin			2.78
			Shenyang			2.65
