# Supplementary material for: Genome-Wide Identification of Candidate Genes Underlying Soluble Sugar Content in Vegetable Soybean (Glycine max L.) via Association and Expression Analysis
Source: Front Plant Sci. 2022 Aug 4;13:930639. doi: 10.3389/fpls.2022.930639 (PMC9387354; doi:10.3389/fpls.2022.930639)
Supplement: Supplementary Figure S1 — Functional categories of the candidate genes related to soluble sugar content in soybean. [file Data_Sheet_1.ZIP › Supplementary material/Table S4 Haplotypes analysis of genes related to total soluble sugar content..xlsx]

## Sheet: Sheet1
Table S4 Haplotypes analysis of genes related to total soluble sugar content.
Gene	Location	Haplotype	Average of total soluble sugar content (mg/g)	Level of significance
Glyma.02G292900	Gongzhuling	Hap 1	130.33
		Hap 2	123.5
		Hap3	117.9
	Harbin	Hap 1	95.19
		Hap 2	89.45
		Hap 3	85.54
	Shenyang	Hap 1	96.85
		Hap 2	91.3
		Hap 3	86.55
Glyma.02G293300	Gongzhuling	Hap 1	87.71
		Hap 2	97.72
	Harbin	Hap 1	113.65	*
		Hap 2	132.33
	Shenyang	Hap 1	82.55	*
		Hap 2	99.09
Glyma.02G293400	Gongzhuling	Hap 1	82.95	**
		Hap 2	97.7
	Harbin	Hap 1	113.32	*
		Hap 2	131.99
	Shenyang	Hap 1	82.68	**
		Hap 2	98.97
Glyma.02G293500	Gongzhuling	Hap 1	80.73
		Hap 2	102.95
	Harbin	Hap 1	112.12
		Hap 2	144.1
	Shenyang	Hap 1	80.64
		Hap 2	106.5
Glyma.02G293600	Gongzhuling	Hap 1	86.38
		Hap 2	94.7
		Hap 3	101.67
	Harbin	Hap 1	118.51
		Hap 2	115.18
		Hap 3	140.71
	Shenyang	Hap 1	87.24
		Hap 2	84.45
		Hap 3	104.52
Glyma.02G293900	Gongzhuling	Hap 1	86.54	**
		Hap 2	100.1
	Harbin	Hap 1	119.14	*
		Hap 2	137.25
	Shenyang	Hap 1	87.6	**
		Hap 2	102.31
Glyma.02G294000	Gongzhuling	Hap 1	83.13
		Hap 2	106.57
	Harbin	Hap 1	115.01
		Hap 2	149.59
	Shenyang	Hap 1	83.59
		Hap 2	110.75
Glyma.02G294800	Gongzhuling	Hap 1	89.32	*
		Hap 2	102.61
	Harbin	Hap 1	118.03	**
		Hap 2	142.24
	Shenyang	Hap 1	86.67	**
		Hap 2	105.65
Glyma.02G294900	Gongzhuling	Hap 1	82.81	**
		Hap 2	99.33
	Harbin	Hap 1	111.47	*
		Hap 2	135.22
	Shenyang	Hap 1	82.03	**
		Hap 2	101.13
Glyma.02G295000	Gongzhuling	Hap 1	88.56
		Hap 2	100.27
	Harbin	Hap 1	121.41
		Hap 2	137.09
	Shenyang	Hap 1	89.5
		Hap 2	102.38
Glyma.02G295400	Gongzhuling	Hap 1	86.75	**
		Hap 2	97.54
	Harbin	Hap 1	115.48	**
		Hap 2	133.42
	Shenyang	Hap 1	84.5	**
		Hap 2	99.43
Glyma.02G295500	Gongzhuling	Hap 1	82.51	**
		Hap 2	97.89
	Harbin	Hap 1	112.49	*
		Hap 2	134.77
	Shenyang	Hap 1	82.09	**
		Hap 2	100.15
Glyma.07G109500	Gongzhuling	Hap 1	86.68	*
		Hap 2	98.05
		Hap 3	106.57
	Harbin	Hap 1	114.16	**
		Hap 2	133.66
		Hap 3	149.59
	Shenyang	Hap 1	83.94	**
		Hap 2	99.75
		Hap 3	110.75
Glyma.13G165100	Gongzhuling	Hap 1	88.95	**
		Hap 2	99.6
	Harbin	Hap 1	119.39	**
		Hap 2	137.69
	Shenyang	Hap 1	87.93	**
		Hap 2	102.43
Glyma.15G264600	Gongzhuling	Hap 1	95.06
		Hap 2	66.02
	Harbin	Hap 1	128.74
		Hap 2	82.61
	Shenyang	Hap 1	95.56
		Hap 2	59.75
Note: Significance of ANOVA: *P < 0.05, **P < 0.01.
