# Supplementary material for: Genome-Wide Identification of Candidate Genes Underlying Soluble Sugar Content in Vegetable Soybean (Glycine max L.) via Association and Expression Analysis
Source: Front Plant Sci. 2022 Aug 4;13:930639. doi: 10.3389/fpls.2022.930639 (PMC9387354; doi:10.3389/fpls.2022.930639)
Supplement: Supplementary Figure S1 — Functional categories of the candidate genes related to soluble sugar content in soybean. [file Data_Sheet_1.ZIP › Supplementary material/Table S5 Correlation analysis of soluble sugar contents with expression levels of candidate genes..xlsx]

## Sheet: Sheet1
Table S5 Correlation analysis of soluble sugar contents with expression levels of candidate genes.
Gene ID	Correlation coefficient
Glyma.02G292900	0.501
Glyma.02G293200	0.601*
Glyma.02G293300	0.377
Glyma.02G293500	0.324
Glyma.02G293600	0.5
Glyma.02G294000	-0.580*
Glyma.02G294600	0.427
Glyma.02G294800	-0.483
Glyma.02G294900	0.622*
Glyma.02G295400	0.401
Glyma.02G295500	0.277
Glyma.15G264600	-0.094
Note: * significance at P<0.05
