# Supplementary material for: Genome-Wide Identification of Candidate Genes Underlying Soluble Sugar Content in Vegetable Soybean (Glycine max L.) via Association and Expression Analysis
Source: Front Plant Sci. 2022 Aug 4;13:930639. doi: 10.3389/fpls.2022.930639 (PMC9387354; doi:10.3389/fpls.2022.930639)
Supplement: Supplementary Figure S1 — Functional categories of the candidate genes related to soluble sugar content in soybean. [file Data_Sheet_1.ZIP › Supplementary material/Table S6 The Pearson correlation analysis with transcriptome data..xlsx]

## Sheet: Sheet1
Table S6 The Pearson correlation analysis with transcriptome data
node1	node2	cor	value
Glyma.02G124700	Glyma.01G005100	0.910682	0.910682
Glyma.03G187000	Glyma.01G005100	0.910254	0.910254
Glyma.03G201100	Glyma.01G005100	0.899987	0.899987
Glyma.04G121700	Glyma.01G005100	0.889425	0.889425
Glyma.06G220800	Glyma.01G005100	0.910343	0.910343
Glyma.09G048700	Glyma.01G005100	0.913581	0.913581
Glyma.09G049100	Glyma.01G005100	0.906804	0.906804
Glyma.09G075200	Glyma.01G005100	0.895248	0.895248
Glyma.09G231500	Glyma.01G005100	0.896216	0.896216
Glyma.10G086800	Glyma.01G005100	0.932993	0.932993
Glyma.10G246800	Glyma.01G005100	0.910924	0.910924
Glyma.11G144900	Glyma.01G005100	0.921404	0.921404
Glyma.12G059200	Glyma.01G005100	0.921127	0.921127
Glyma.12G067000	Glyma.01G005100	0.90065	0.90065
Glyma.12G067100	Glyma.01G005100	0.886097	0.886097
Glyma.13G119000	Glyma.01G005100	0.885534	0.885534
Glyma.13G242300	Glyma.01G005100	0.921689	0.921689
Glyma.15G062500	Glyma.01G005100	0.915492	0.915492
Glyma.15G071200	Glyma.01G005100	0.893622	0.893622
Glyma.15G203500	Glyma.01G005100	0.922532	0.922532
Glyma.15G211500	Glyma.01G005100	0.943298	0.943298
Glyma.16G135200	Glyma.01G005100	0.886399	0.886399
Glyma.17G027300	Glyma.01G005100	0.938221	0.938221
Glyma.17G076100	Glyma.01G005100	0.882051	0.882051
Glyma.17G205300	Glyma.01G005100	0.898885	0.898885
Glyma.20G138500	Glyma.01G005100	0.912794	0.912794
Glyma.07G125600	Glyma.01G006000	0.926328	0.926328
Glyma.02G047400	Glyma.01G009000	0.912208	0.912208
Glyma.02G099500	Glyma.01G009000	0.881478	0.881478
Glyma.03G175300	Glyma.01G009000	0.885827	0.885827
Glyma.04G030400	Glyma.01G009000	0.901352	0.901352
Glyma.05G042100	Glyma.01G009000	0.897307	0.897307
Glyma.05G225800	Glyma.01G009000	0.902257	0.902257
Glyma.08G116900	Glyma.01G009000	0.877632	0.877632
Glyma.09G117900	Glyma.01G009000	0.891309	0.891309
Glyma.09G211600	Glyma.01G009000	0.893007	0.893007
Glyma.09G261700	Glyma.01G009000	0.91593	0.91593
Glyma.11G189300	Glyma.01G009000	0.878076	0.878076
Glyma.12G114200	Glyma.01G009000	0.900451	0.900451
Glyma.13G126300	Glyma.01G009000	0.881031	0.881031
Glyma.13G304800	Glyma.01G009000	0.896239	0.896239
Glyma.14G009400	Glyma.01G009000	0.886628	0.886628
Glyma.16G053300	Glyma.01G009000	0.891032	0.891032
Glyma.17G258500	Glyma.01G009000	0.893421	0.893421
Glyma.18G074600	Glyma.01G009000	0.877502	0.877502
Glyma.19G176000	Glyma.01G009000	0.886097	0.886097
Glyma.20G008200	Glyma.01G009000	0.913398	0.913398
Glyma.01G112300	Glyma.01G009200	0.927896	0.927896
Glyma.01G163100	Glyma.01G009200	0.88489	0.88489
Glyma.01G165600	Glyma.01G009200	0.894506	0.894506
Glyma.02G073600	Glyma.01G009200	0.887827	0.887827
Glyma.02G115100	Glyma.01G009200	0.884098	0.884098
Glyma.02G208100	Glyma.01G009200	0.887527	0.887527
Glyma.02G292700	Glyma.01G009200	0.881492	0.881492
Glyma.02G307500	Glyma.01G009200	0.934966	0.934966
Glyma.03G139900	Glyma.01G009200	0.928559	0.928559
Glyma.04G016700	Glyma.01G009200	0.885742	0.885742
Glyma.04G044600	Glyma.01G009200	0.926909	0.926909
Glyma.04G103500	Glyma.01G009200	0.893019	0.893019
Glyma.04G104100	Glyma.01G009200	0.888506	0.888506
Glyma.04G191100	Glyma.01G009200	0.907931	0.907931
Glyma.04G192700	Glyma.01G009200	0.904318	0.904318
Glyma.05G003200	Glyma.01G009200	0.905274	0.905274
Glyma.05G165600	Glyma.01G009200	0.937163	0.937163
Glyma.05G193900	Glyma.01G009200	0.886811	0.886811
Glyma.05G208500	Glyma.01G009200	0.919236	0.919236
Glyma.06G155000	Glyma.01G009200	0.915164	0.915164
Glyma.06G190400	Glyma.01G009200	0.914699	0.914699
Glyma.06G202300	Glyma.01G009200	0.934069	0.934069
Glyma.07G138000	Glyma.01G009200	0.894415	0.894415
Glyma.07G207000	Glyma.01G009200	0.883187	0.883187
Glyma.07G236900	Glyma.01G009200	0.896808	0.896808
Glyma.08G024800	Glyma.01G009200	0.88901	0.88901
Glyma.08G037800	Glyma.01G009200	0.908949	0.908949
Glyma.08G102900	Glyma.01G009200	0.917213	0.917213
Glyma.08G144400	Glyma.01G009200	0.88339	0.88339
Glyma.08G144500	Glyma.01G009200	0.932545	0.932545
Glyma.08G166000	Glyma.01G009200	0.905112	0.905112
Glyma.08G254800	Glyma.01G009200	0.883303	0.883303
Glyma.09G058200	Glyma.01G009200	0.876601	0.876601
Glyma.10G094800	Glyma.01G009200	0.942882	0.942882
Glyma.10G113600	Glyma.01G009200	0.879134	0.879134
Glyma.10G196700	Glyma.01G009200	0.897352	0.897352
Glyma.10G237600	Glyma.01G009200	0.89029	0.89029
Glyma.11G014200	Glyma.01G009200	0.934829	0.934829
Glyma.11G021300	Glyma.01G009200	0.914795	0.914795
Glyma.11G026800	Glyma.01G009200	0.939868	0.939868
Glyma.11G080300	Glyma.01G009200	0.955348	0.955348
Glyma.12G174700	Glyma.01G009200	0.881609	0.881609
Glyma.13G095200	Glyma.01G009200	0.894296	0.894296
Glyma.13G095900	Glyma.01G009200	0.920505	0.920505
Glyma.13G168000	Glyma.01G009200	0.886766	0.886766
Glyma.13G215500	Glyma.01G009200	0.946325	0.946325
Glyma.13G347800	Glyma.01G009200	0.892669	0.892669
Glyma.14G018900	Glyma.01G009200	0.888734	0.888734
Glyma.14G060400	Glyma.01G009200	0.914611	0.914611
Glyma.15G029300	Glyma.01G009200	0.934081	0.934081
Glyma.15G119600	Glyma.01G009200	0.920273	0.920273
Glyma.15G140200	Glyma.01G009200	0.891349	0.891349
Glyma.15G275100	Glyma.01G009200	0.883619	0.883619
Glyma.16G014100	Glyma.01G009200	0.893461	0.893461
Glyma.16G052100	Glyma.01G009200	0.881	0.881
Glyma.16G116200	Glyma.01G009200	0.882342	0.882342
Glyma.17G013700	Glyma.01G009200	0.89484	0.89484
Glyma.17G106500	Glyma.01G009200	0.875203	0.875203
Glyma.17G115600	Glyma.01G009200	0.88245	0.88245
Glyma.18G031400	Glyma.01G009200	0.882323	0.882323
Glyma.18G171700	Glyma.01G009200	0.9534	0.9534
Glyma.18G182800	Glyma.01G009200	0.921114	0.921114
Glyma.18G295700	Glyma.01G009200	0.890046	0.890046
Glyma.19G147700	Glyma.01G009200	0.898786	0.898786
Glyma.19G158400	Glyma.01G009200	0.891766	0.891766
Glyma.19G238000	Glyma.01G009200	0.88421	0.88421
Glyma.20G074700	Glyma.01G009200	0.943436	0.943436
Glyma.20G127100	Glyma.01G009200	0.929435	0.929435
Glyma.20G221200	Glyma.01G009200	0.949396	0.949396
Glyma.01G224800	Glyma.01G013100	0.925291	0.925291
Glyma.02G135100	Glyma.01G013100	0.878942	0.878942
Glyma.09G058800	Glyma.01G013100	0.894926	0.894926
Glyma.10G019700	Glyma.01G013100	0.949766	0.949766
Glyma.11G072000	Glyma.01G013100	0.888082	0.888082
Glyma.14G192500	Glyma.01G013100	0.933747	0.933747
Glyma.19G016600	Glyma.01G013100	0.893741	0.893741
Glyma.01G018200	Glyma.01G016700	0.944576	0.944576
Glyma.01G055200	Glyma.01G016700	0.954599	0.954599
Glyma.01G105300	Glyma.01G016700	0.953221	0.953221
Glyma.03G097800	Glyma.01G016700	0.939302	0.939302
Glyma.04G056500	Glyma.01G016700	0.946935	0.946935
Glyma.04G109400	Glyma.01G016700	0.922979	0.922979
Glyma.07G144000	Glyma.01G016700	0.944984	0.944984
Glyma.07G194400	Glyma.01G016700	0.952115	0.952115
Glyma.10G073200	Glyma.01G016700	0.940339	0.940339
Glyma.11G200200	Glyma.01G016700	0.887595	0.887595
Glyma.13G018100	Glyma.01G016700	0.949706	0.949706
Glyma.13G244700	Glyma.01G016700	0.885328	0.885328
Glyma.13G300600	Glyma.01G016700	0.960859	0.960859
Glyma.15G092300	Glyma.01G016700	0.955692	0.955692
Glyma.15G163500	Glyma.01G016700	0.952168	0.952168
Glyma.17G098400	Glyma.01G016700	0.95223	0.95223
Glyma.17G127800	Glyma.01G016700	0.882066	0.882066
Glyma.18G016100	Glyma.01G016700	0.939286	0.939286
Glyma.18G088700	Glyma.01G016700	0.892498	0.892498
Glyma.18G188900	Glyma.01G016700	0.88572	0.88572
Glyma.18G231000	Glyma.01G016700	0.951273	0.951273
Glyma.18G277500	Glyma.01G016700	0.910165	0.910165
Glyma.20G067500	Glyma.01G016700	0.909192	0.909192
Glyma.20G125500	Glyma.01G016700	0.888785	0.888785
Glyma.20G214800	Glyma.01G016700	0.908653	0.908653
Glyma.01G055200	Glyma.01G018200	0.937617	0.937617
Glyma.01G105300	Glyma.01G018200	0.944515	0.944515
Glyma.03G035800	Glyma.01G018200	0.885658	0.885658
Glyma.04G056500	Glyma.01G018200	0.947517	0.947517
Glyma.04G109400	Glyma.01G018200	0.885819	0.885819
Glyma.04G245900	Glyma.01G018200	0.875152	0.875152
Glyma.07G144000	Glyma.01G018200	0.947295	0.947295
Glyma.07G194400	Glyma.01G018200	0.918292	0.918292
Glyma.13G082000	Glyma.01G018200	0.878263	0.878263
Glyma.13G244700	Glyma.01G018200	0.894295	0.894295
Glyma.13G300600	Glyma.01G018200	0.927712	0.927712
Glyma.15G092300	Glyma.01G018200	0.922108	0.922108
Glyma.15G163500	Glyma.01G018200	0.937007	0.937007
Glyma.17G098400	Glyma.01G018200	0.918414	0.918414
Glyma.18G088700	Glyma.01G018200	0.886303	0.886303
Glyma.18G188900	Glyma.01G018200	0.875127	0.875127
Glyma.18G231000	Glyma.01G018200	0.914817	0.914817
Glyma.02G124700	Glyma.01G025200	0.924467	0.924467
Glyma.03G187000	Glyma.01G025200	0.918116	0.918116
Glyma.03G201100	Glyma.01G025200	0.9268	0.9268
Glyma.04G121700	Glyma.01G025200	0.906218	0.906218
Glyma.06G220800	Glyma.01G025200	0.929134	0.929134
Glyma.09G048700	Glyma.01G025200	0.935111	0.935111
Glyma.09G075200	Glyma.01G025200	0.914911	0.914911
Glyma.09G231500	Glyma.01G025200	0.91562	0.91562
Glyma.10G086800	Glyma.01G025200	0.935192	0.935192
Glyma.10G246800	Glyma.01G025200	0.924772	0.924772
Glyma.11G144900	Glyma.01G025200	0.930529	0.930529
Glyma.12G059200	Glyma.01G025200	0.926133	0.926133
Glyma.12G067000	Glyma.01G025200	0.943643	0.943643
Glyma.12G067100	Glyma.01G025200	0.899369	0.899369
Glyma.12G207400	Glyma.01G025200	0.876555	0.876555
Glyma.13G242300	Glyma.01G025200	0.937944	0.937944
Glyma.15G203500	Glyma.01G025200	0.911212	0.911212
Glyma.15G211500	Glyma.01G025200	0.908242	0.908242
Glyma.16G135200	Glyma.01G025200	0.899584	0.899584
Glyma.17G027300	Glyma.01G025200	0.896911	0.896911
Glyma.17G076100	Glyma.01G025200	0.904347	0.904347
Glyma.17G131900	Glyma.01G025200	0.890128	0.890128
Glyma.17G205300	Glyma.01G025200	0.918537	0.918537
Glyma.19G198700	Glyma.01G025200	0.883643	0.883643
Glyma.20G138500	Glyma.01G025200	0.898175	0.898175
Glyma.03G039900	Glyma.01G025700	0.954507	0.954507
Glyma.03G041400	Glyma.01G025700	0.914679	0.914679
Glyma.04G005500	Glyma.01G025700	0.924142	0.924142
Glyma.05G121500	Glyma.01G025700	0.87741	0.87741
Glyma.06G077600	Glyma.01G025700	0.907751	0.907751
Glyma.06G307900	Glyma.01G025700	0.879431	0.879431
Glyma.07G231200	Glyma.01G025700	0.979292	0.979292
Glyma.07G244200	Glyma.01G025700	0.944678	0.944678
Glyma.09G051500	Glyma.01G025700	0.948599	0.948599
Glyma.16G031200	Glyma.01G025700	0.985188	0.985188
Glyma.16G159800	Glyma.01G025700	0.877885	0.877885
Glyma.16G181200	Glyma.01G025700	0.975038	0.975038
Glyma.17G065400	Glyma.01G025700	0.884531	0.884531
Glyma.19G136800	Glyma.01G025700	0.903628	0.903628
Glyma.01G025700	Glyma.01G025800	0.896293	0.896293
Glyma.01G196400	Glyma.01G025800	0.923906	0.923906
Glyma.03G222600	Glyma.01G025800	0.878465	0.878465
Glyma.03G237700	Glyma.01G025800	0.902411	0.902411
Glyma.03G253900	Glyma.01G025800	0.925822	0.925822
Glyma.05G102900	Glyma.01G025800	0.910615	0.910615
Glyma.05G139500	Glyma.01G025800	0.912324	0.912324
Glyma.07G244200	Glyma.01G025800	0.891689	0.891689
Glyma.08G352100	Glyma.01G025800	0.954161	0.954161
Glyma.11G122200	Glyma.01G025800	0.974532	0.974532
Glyma.11G194200	Glyma.01G025800	0.892161	0.892161
Glyma.12G005000	Glyma.01G025800	0.946603	0.946603
Glyma.12G047000	Glyma.01G025800	0.920735	0.920735
Glyma.13G033500	Glyma.01G025800	0.876164	0.876164
Glyma.16G031200	Glyma.01G025800	0.878994	0.878994
Glyma.16G192200	Glyma.01G025800	0.909214	0.909214
Glyma.19G137000	Glyma.01G025800	0.892593	0.892593
Glyma.02G011500	Glyma.01G025900	0.914671	0.914671
Glyma.05G035400	Glyma.01G025900	0.909693	0.909693
Glyma.05G249100	Glyma.01G025900	0.875101	0.875101
Glyma.19G226500	Glyma.01G025900	0.898173	0.898173
Glyma.01G224800	Glyma.01G026600	0.885665	0.885665
Glyma.02G023100	Glyma.01G026600	0.882438	0.882438
Glyma.02G047400	Glyma.01G026600	0.877265	0.877265
Glyma.02G130500	Glyma.01G026600	0.943098	0.943098
Glyma.07G134900	Glyma.01G026600	0.961251	0.961251
Glyma.09G040600	Glyma.01G026600	0.875563	0.875563
Glyma.10G019700	Glyma.01G026600	0.89546	0.89546
Glyma.10G189000	Glyma.01G026600	0.879112	0.879112
Glyma.12G212600	Glyma.01G026600	0.902956	0.902956
Glyma.14G192500	Glyma.01G026600	0.903902	0.903902
Glyma.18G297200	Glyma.01G026600	0.887643	0.887643
Glyma.19G016600	Glyma.01G026600	0.899541	0.899541
Glyma.06G049900	Glyma.01G041100	0.912636	0.912636
Glyma.07G141300	Glyma.01G041100	0.945129	0.945129
Glyma.08G039300	Glyma.01G041100	0.94058	0.94058
Glyma.08G200200	Glyma.01G041100	0.89639	0.89639
Glyma.09G202000	Glyma.01G041100	0.925102	0.925102
Glyma.09G260400	Glyma.01G041100	0.91813	0.91813
Glyma.10G135700	Glyma.01G041100	0.960904	0.960904
Glyma.10G203000	Glyma.01G041100	0.942607	0.942607
Glyma.12G021300	Glyma.01G041100	0.910791	0.910791
Glyma.15G240300	Glyma.01G041100	0.896551	0.896551
Glyma.18G190000	Glyma.01G041100	0.923209	0.923209
Glyma.18G214600	Glyma.01G041100	0.95584	0.95584
Glyma.19G036300	Glyma.01G041100	0.897717	0.897717
Glyma.19G097200	Glyma.01G041100	0.961782	0.961782
Glyma.20G204500	Glyma.01G041100	0.924669	0.924669
Glyma.05G228300	Glyma.01G048800	0.886864	0.886864
Glyma.11G072000	Glyma.01G048800	0.88398	0.88398
Glyma.18G297200	Glyma.01G048800	0.910656	0.910656
Glyma.19G103100	Glyma.01G048800	0.878485	0.878485
Glyma.01G025900	Glyma.01G055200	0.891574	0.891574
Glyma.02G011500	Glyma.01G055200	0.87542	0.87542
Glyma.08G170600	Glyma.01G055200	0.898473	0.898473
Glyma.11G200200	Glyma.01G055200	0.913958	0.913958
Glyma.13G082000	Glyma.01G055200	0.903939	0.903939
Glyma.15G163500	Glyma.01G055200	0.968142	0.968142
Glyma.17G054800	Glyma.01G055200	0.89089	0.89089
Glyma.01G216000	Glyma.01G062600	0.889821	0.889821
Glyma.01G219300	Glyma.01G062600	0.883421	0.883421
Glyma.04G100300	Glyma.01G062600	0.877863	0.877863
Glyma.05G035400	Glyma.01G062600	0.905845	0.905845
Glyma.05G198400	Glyma.01G062600	0.875737	0.875737
Glyma.05G249100	Glyma.01G062600	0.889058	0.889058
Glyma.06G102000	Glyma.01G062600	0.897237	0.897237
Glyma.06G102100	Glyma.01G062600	0.902591	0.902591
Glyma.06G230700	Glyma.01G062600	0.885353	0.885353
Glyma.07G073600	Glyma.01G062600	0.916141	0.916141
Glyma.08G108100	Glyma.01G062600	0.89646	0.89646
Glyma.09G122100	Glyma.01G062600	0.890364	0.890364
Glyma.09G219900	Glyma.01G062600	0.920803	0.920803
Glyma.18G002100	Glyma.01G062600	0.883211	0.883211
Glyma.18G068900	Glyma.01G062600	0.9034	0.9034
Glyma.18G130800	Glyma.01G062600	0.913569	0.913569
Glyma.01G025900	Glyma.01G069200	0.9134	0.9134
Glyma.01G219300	Glyma.01G069200	0.93276	0.93276
Glyma.02G011500	Glyma.01G069200	0.945965	0.945965
Glyma.04G100300	Glyma.01G069200	0.917116	0.917116
Glyma.05G035400	Glyma.01G069200	0.953016	0.953016
Glyma.05G198400	Glyma.01G069200	0.937362	0.937362
Glyma.05G223200	Glyma.01G069200	0.965713	0.965713
Glyma.05G249100	Glyma.01G069200	0.893526	0.893526
Glyma.06G102000	Glyma.01G069200	0.907262	0.907262
Glyma.06G102100	Glyma.01G069200	0.891124	0.891124
Glyma.07G073600	Glyma.01G069200	0.916992	0.916992
Glyma.08G108100	Glyma.01G069200	0.915048	0.915048
Glyma.09G084400	Glyma.01G069200	0.928774	0.928774
Glyma.09G219900	Glyma.01G069200	0.91159	0.91159
Glyma.11G138500	Glyma.01G069200	0.889764	0.889764
Glyma.11G184800	Glyma.01G069200	0.897293	0.897293
Glyma.11G200200	Glyma.01G069200	0.95977	0.95977
Glyma.13G167000	Glyma.01G069200	0.949466	0.949466
Glyma.14G176300	Glyma.01G069200	0.881315	0.881315
Glyma.17G054800	Glyma.01G069200	0.959179	0.959179
Glyma.18G068900	Glyma.01G069200	0.963465	0.963465
Glyma.18G188900	Glyma.01G069200	0.91937	0.91937
Glyma.18G231000	Glyma.01G069200	0.947196	0.947196
Glyma.19G226500	Glyma.01G069200	0.921144	0.921144
Glyma.20G143000	Glyma.01G069200	0.876738	0.876738
Glyma.01G106100	Glyma.01G080500	0.882879	0.882879
Glyma.01G216000	Glyma.01G080500	0.896693	0.896693
Glyma.01G241200	Glyma.01G080500	0.892498	0.892498
Glyma.02G228300	Glyma.01G080500	0.941293	0.941293
Glyma.03G101700	Glyma.01G080500	0.892999	0.892999
Glyma.03G167700	Glyma.01G080500	0.879257	0.879257
Glyma.03G196300	Glyma.01G080500	0.906769	0.906769
Glyma.03G218900	Glyma.01G080500	0.903867	0.903867
Glyma.04G240100	Glyma.01G080500	0.897488	0.897488
Glyma.05G225900	Glyma.01G080500	0.880882	0.880882
Glyma.06G025700	Glyma.01G080500	0.883003	0.883003
Glyma.06G102100	Glyma.01G080500	0.88594	0.88594
Glyma.06G175600	Glyma.01G080500	0.878857	0.878857
Glyma.06G230700	Glyma.01G080500	0.884345	0.884345
Glyma.06G243000	Glyma.01G080500	0.880156	0.880156
Glyma.06G311700	Glyma.01G080500	0.903719	0.903719
Glyma.06G324100	Glyma.01G080500	0.87901	0.87901
Glyma.07G004000	Glyma.01G080500	0.883526	0.883526
Glyma.07G063700	Glyma.01G080500	0.894362	0.894362
Glyma.07G067200	Glyma.01G080500	0.895411	0.895411
Glyma.07G123000	Glyma.01G080500	0.900154	0.900154
Glyma.07G189500	Glyma.01G080500	0.909739	0.909739
Glyma.07G266500	Glyma.01G080500	0.907942	0.907942
Glyma.08G030300	Glyma.01G080500	0.893092	0.893092
Glyma.08G254800	Glyma.01G080500	0.875884	0.875884
Glyma.08G360800	Glyma.01G080500	0.926262	0.926262
Glyma.09G003300	Glyma.01G080500	0.897438	0.897438
Glyma.09G140200	Glyma.01G080500	0.900123	0.900123
Glyma.09G142900	Glyma.01G080500	0.876165	0.876165
Glyma.10G024000	Glyma.01G080500	0.937794	0.937794
Glyma.10G083400	Glyma.01G080500	0.901382	0.901382
Glyma.10G132700	Glyma.01G080500	0.889572	0.889572
Glyma.10G251500	Glyma.01G080500	0.87991	0.87991
Glyma.10G265100	Glyma.01G080500	0.881122	0.881122
Glyma.10G266300	Glyma.01G080500	0.883498	0.883498
Glyma.11G015000	Glyma.01G080500	0.892998	0.892998
Glyma.11G027700	Glyma.01G080500	0.890365	0.890365
Glyma.11G033100	Glyma.01G080500	0.918524	0.918524
Glyma.11G115500	Glyma.01G080500	0.903197	0.903197
Glyma.11G147800	Glyma.01G080500	0.886383	0.886383
Glyma.12G041400	Glyma.01G080500	0.901054	0.901054
Glyma.12G189300	Glyma.01G080500	0.897716	0.897716
Glyma.13G215100	Glyma.01G080500	0.894974	0.894974
Glyma.13G315900	Glyma.01G080500	0.903021	0.903021
Glyma.13G355000	Glyma.01G080500	0.884091	0.884091
Glyma.14G173300	Glyma.01G080500	0.883293	0.883293
Glyma.14G176300	Glyma.01G080500	0.891947	0.891947
Glyma.14G204900	Glyma.01G080500	0.879335	0.879335
Glyma.14G209000	Glyma.01G080500	0.949268	0.949268
Glyma.15G050900	Glyma.01G080500	0.886128	0.886128
Glyma.16G026400	Glyma.01G080500	0.906858	0.906858
Glyma.16G052100	Glyma.01G080500	0.877212	0.877212
Glyma.16G198700	Glyma.01G080500	0.887594	0.887594
Glyma.17G058100	Glyma.01G080500	0.929595	0.929595
Glyma.17G106700	Glyma.01G080500	0.877256	0.877256
Glyma.17G252200	Glyma.01G080500	0.905818	0.905818
Glyma.18G002100	Glyma.01G080500	0.882311	0.882311
Glyma.18G004000	Glyma.01G080500	0.902531	0.902531
Glyma.18G081500	Glyma.01G080500	0.897381	0.897381
Glyma.18G086600	Glyma.01G080500	0.907051	0.907051
Glyma.19G015300	Glyma.01G080500	0.908316	0.908316
Glyma.19G215700	Glyma.01G080500	0.876177	0.876177
Glyma.19G222800	Glyma.01G080500	0.876349	0.876349
Glyma.20G144800	Glyma.01G080500	0.886633	0.886633
Glyma.01G115500	Glyma.01G082600	0.900272	0.900272
Glyma.01G177500	Glyma.01G082600	0.8913	0.8913
Glyma.02G099100	Glyma.01G082600	0.889875	0.889875
Glyma.02G131300	Glyma.01G082600	0.910037	0.910037
Glyma.02G205300	Glyma.01G082600	0.919319	0.919319
Glyma.03G154700	Glyma.01G082600	0.913851	0.913851
Glyma.03G156700	Glyma.01G082600	0.877178	0.877178
Glyma.04G061100	Glyma.01G082600	0.879866	0.879866
Glyma.05G128200	Glyma.01G082600	0.891153	0.891153
Glyma.08G062000	Glyma.01G082600	0.897691	0.897691
Glyma.09G261700	Glyma.01G082600	0.876352	0.876352
Glyma.10G204400	Glyma.01G082600	0.880363	0.880363
Glyma.11G049100	Glyma.01G082600	0.901438	0.901438
Glyma.11G064800	Glyma.01G082600	0.91865	0.91865
Glyma.11G189300	Glyma.01G082600	0.886228	0.886228
Glyma.11G193600	Glyma.01G082600	0.891922	0.891922
Glyma.13G058000	Glyma.01G082600	0.875727	0.875727
Glyma.15G012800	Glyma.01G082600	0.904202	0.904202
Glyma.15G074800	Glyma.01G082600	0.899121	0.899121
Glyma.15G143500	Glyma.01G082600	0.884084	0.884084
Glyma.15G186100	Glyma.01G082600	0.906902	0.906902
Glyma.16G126900	Glyma.01G082600	0.891501	0.891501
Glyma.17G116800	Glyma.01G082600	0.899242	0.899242
Glyma.17G258500	Glyma.01G082600	0.876252	0.876252
Glyma.18G191800	Glyma.01G082600	0.879286	0.879286
Glyma.19G161100	Glyma.01G082600	0.897371	0.897371
Glyma.20G126200	Glyma.01G082600	0.888202	0.888202
Glyma.20G184800	Glyma.01G082600	0.882133	0.882133
Glyma.01G114000	Glyma.01G085800	0.879535	0.879535
Glyma.04G004100	Glyma.01G085800	0.885363	0.885363
Glyma.04G191100	Glyma.01G085800	0.888742	0.888742
Glyma.04G241400	Glyma.01G085800	0.885688	0.885688
Glyma.04G242300	Glyma.01G085800	0.885525	0.885525
Glyma.17G105400	Glyma.01G085800	0.910659	0.910659
Glyma.18G138000	Glyma.01G085800	0.892992	0.892992
Glyma.18G295700	Glyma.01G085800	0.875539	0.875539
Glyma.20G140500	Glyma.01G085800	0.910762	0.910762
Glyma.01G095600	Glyma.01G087500	0.889318	0.889318
Glyma.01G177500	Glyma.01G087500	0.93072	0.93072
Glyma.01G209700	Glyma.01G087500	0.958016	0.958016
Glyma.02G047400	Glyma.01G087500	0.891215	0.891215
Glyma.02G099100	Glyma.01G087500	0.884624	0.884624
Glyma.02G099500	Glyma.01G087500	0.950159	0.950159
Glyma.02G131300	Glyma.01G087500	0.908846	0.908846
Glyma.02G205300	Glyma.01G087500	0.897172	0.897172
Glyma.02G297100	Glyma.01G087500	0.891922	0.891922
Glyma.03G154700	Glyma.01G087500	0.913012	0.913012
Glyma.03G156700	Glyma.01G087500	0.966127	0.966127
Glyma.03G210500	Glyma.01G087500	0.900436	0.900436
Glyma.04G061100	Glyma.01G087500	0.902052	0.902052
Glyma.04G066300	Glyma.01G087500	0.942225	0.942225
Glyma.05G008600	Glyma.01G087500	0.901681	0.901681
Glyma.05G108200	Glyma.01G087500	0.893238	0.893238
Glyma.05G128200	Glyma.01G087500	0.937606	0.937606
Glyma.05G225800	Glyma.01G087500	0.89149	0.89149
Glyma.06G150500	Glyma.01G087500	0.942688	0.942688
Glyma.07G045500	Glyma.01G087500	0.892224	0.892224
Glyma.07G141600	Glyma.01G087500	0.921886	0.921886
Glyma.08G009900	Glyma.01G087500	0.909655	0.909655
Glyma.08G062000	Glyma.01G087500	0.924848	0.924848
Glyma.08G093200	Glyma.01G087500	0.875285	0.875285
Glyma.08G116900	Glyma.01G087500	0.924677	0.924677
Glyma.08G207900	Glyma.01G087500	0.915981	0.915981
Glyma.09G040600	Glyma.01G087500	0.927522	0.927522
Glyma.09G211600	Glyma.01G087500	0.970891	0.970891
Glyma.09G261700	Glyma.01G087500	0.925002	0.925002
Glyma.10G034600	Glyma.01G087500	0.907516	0.907516
Glyma.10G063000	Glyma.01G087500	0.894971	0.894971
Glyma.10G204400	Glyma.01G087500	0.943513	0.943513
Glyma.10G231700	Glyma.01G087500	0.876883	0.876883
Glyma.11G049100	Glyma.01G087500	0.901897	0.901897
Glyma.11G064800	Glyma.01G087500	0.914846	0.914846
Glyma.11G147600	Glyma.01G087500	0.878859	0.878859
Glyma.11G189300	Glyma.01G087500	0.927147	0.927147
Glyma.11G193600	Glyma.01G087500	0.907101	0.907101
Glyma.13G058000	Glyma.01G087500	0.876316	0.876316
Glyma.13G077800	Glyma.01G087500	0.892091	0.892091
Glyma.13G183700	Glyma.01G087500	0.953782	0.953782
Glyma.14G009400	Glyma.01G087500	0.892526	0.892526
Glyma.14G055700	Glyma.01G087500	0.898058	0.898058
Glyma.15G012800	Glyma.01G087500	0.933034	0.933034
Glyma.15G071300	Glyma.01G087500	0.906987	0.906987
Glyma.15G074800	Glyma.01G087500	0.904743	0.904743
Glyma.15G143500	Glyma.01G087500	0.885939	0.885939
Glyma.15G186100	Glyma.01G087500	0.920936	0.920936
Glyma.15G247800	Glyma.01G087500	0.918958	0.918958
Glyma.16G054700	Glyma.01G087500	0.975255	0.975255
Glyma.16G126900	Glyma.01G087500	0.901426	0.901426
Glyma.17G046800	Glyma.01G087500	0.921674	0.921674
Glyma.17G050500	Glyma.01G087500	0.950522	0.950522
Glyma.17G116800	Glyma.01G087500	0.951034	0.951034
Glyma.18G191800	Glyma.01G087500	0.908328	0.908328
Glyma.19G161100	Glyma.01G087500	0.928244	0.928244
Glyma.20G126200	Glyma.01G087500	0.917648	0.917648
Glyma.20G184800	Glyma.01G087500	0.914959	0.914959
Glyma.01G177500	Glyma.01G095600	0.973814	0.973814
Glyma.02G023100	Glyma.01G095600	0.893548	0.893548
Glyma.02G047400	Glyma.01G095600	0.908813	0.908813
Glyma.02G099100	Glyma.01G095600	0.940197	0.940197
Glyma.02G099500	Glyma.01G095600	0.929641	0.929641
Glyma.02G131300	Glyma.01G095600	0.957064	0.957064
Glyma.02G205300	Glyma.01G095600	0.959339	0.959339
Glyma.03G154700	Glyma.01G095600	0.966139	0.966139
Glyma.03G156700	Glyma.01G095600	0.944545	0.944545
Glyma.03G210500	Glyma.01G095600	0.985539	0.985539
Glyma.04G061100	Glyma.01G095600	0.970401	0.970401
Glyma.05G008600	Glyma.01G095600	0.958606	0.958606
Glyma.05G108200	Glyma.01G095600	0.895613	0.895613
Glyma.05G119600	Glyma.01G095600	0.883597	0.883597
Glyma.05G128200	Glyma.01G095600	0.965569	0.965569
Glyma.05G225800	Glyma.01G095600	0.877447	0.877447
Glyma.06G112200	Glyma.01G095600	0.934811	0.934811
Glyma.06G163700	Glyma.01G095600	0.911434	0.911434
Glyma.07G045500	Glyma.01G095600	0.948015	0.948015
Glyma.07G176400	Glyma.01G095600	0.905421	0.905421
Glyma.08G009900	Glyma.01G095600	0.951087	0.951087
Glyma.08G062000	Glyma.01G095600	0.973328	0.973328
Glyma.08G093200	Glyma.01G095600	0.937367	0.937367
Glyma.09G036600	Glyma.01G095600	0.907796	0.907796
Glyma.09G040600	Glyma.01G095600	0.954569	0.954569
Glyma.09G211600	Glyma.01G095600	0.910218	0.910218
Glyma.09G261700	Glyma.01G095600	0.914565	0.914565
Glyma.10G063000	Glyma.01G095600	0.954463	0.954463
Glyma.10G167800	Glyma.01G095600	0.935536	0.935536
Glyma.10G204400	Glyma.01G095600	0.966943	0.966943
Glyma.11G049100	Glyma.01G095600	0.945018	0.945018
Glyma.11G079900	Glyma.01G095600	0.906258	0.906258
Glyma.11G189300	Glyma.01G095600	0.926601	0.926601
Glyma.11G193600	Glyma.01G095600	0.967057	0.967057
Glyma.12G179700	Glyma.01G095600	0.916877	0.916877
Glyma.12G212600	Glyma.01G095600	0.890096	0.890096
Glyma.13G058000	Glyma.01G095600	0.915302	0.915302
Glyma.13G077800	Glyma.01G095600	0.947534	0.947534
Glyma.13G183700	Glyma.01G095600	0.957372	0.957372
Glyma.14G055700	Glyma.01G095600	0.913681	0.913681
Glyma.14G220600	Glyma.01G095600	0.904742	0.904742
Glyma.15G012800	Glyma.01G095600	0.965064	0.965064
Glyma.15G014600	Glyma.01G095600	0.900885	0.900885
Glyma.15G074800	Glyma.01G095600	0.939951	0.939951
Glyma.15G143500	Glyma.01G095600	0.97141	0.97141
Glyma.15G186100	Glyma.01G095600	0.97177	0.97177
Glyma.16G054700	Glyma.01G095600	0.881953	0.881953
Glyma.16G126900	Glyma.01G095600	0.949808	0.949808
Glyma.16G156700	Glyma.01G095600	0.919526	0.919526
Glyma.16G164000	Glyma.01G095600	0.891429	0.891429
Glyma.17G004200	Glyma.01G095600	0.921951	0.921951
Glyma.17G050500	Glyma.01G095600	0.962149	0.962149
Glyma.17G116800	Glyma.01G095600	0.939843	0.939843
Glyma.18G191800	Glyma.01G095600	0.995456	0.995456
Glyma.19G016600	Glyma.01G095600	0.908442	0.908442
Glyma.19G161100	Glyma.01G095600	0.967244	0.967244
Glyma.19G240300	Glyma.01G095600	0.909697	0.909697
Glyma.20G126200	Glyma.01G095600	0.97326	0.97326
Glyma.20G184800	Glyma.01G095600	0.963772	0.963772
ENSRNA050003290	Glyma.01G100400	0.927504	0.927504
Glyma.02G149300	Glyma.01G100400	0.940055	0.940055
Glyma.02G245600	Glyma.01G100400	0.910321	0.910321
Glyma.02G292600	Glyma.01G100400	0.887952	0.887952
Glyma.03G077000	Glyma.01G100400	0.953877	0.953877
Glyma.03G152500	Glyma.01G100400	0.886158	0.886158
Glyma.03G167700	Glyma.01G100400	0.908001	0.908001
Glyma.03G184500	Glyma.01G100400	0.936729	0.936729
Glyma.03G218800	Glyma.01G100400	0.880639	0.880639
Glyma.04G136200	Glyma.01G100400	0.880773	0.880773
Glyma.04G209700	Glyma.01G100400	0.887013	0.887013
Glyma.04G220600	Glyma.01G100400	0.924924	0.924924
Glyma.05G180900	Glyma.01G100400	0.95632	0.95632
Glyma.06G171100	Glyma.01G100400	0.918942	0.918942
Glyma.06G263800	Glyma.01G100400	0.87853	0.87853
Glyma.06G282800	Glyma.01G100400	0.987967	0.987967
Glyma.06G283000	Glyma.01G100400	0.966794	0.966794
Glyma.06G322900	Glyma.01G100400	0.936396	0.936396
Glyma.07G061600	Glyma.01G100400	0.947084	0.947084
Glyma.07G206400	Glyma.01G100400	0.91433	0.91433
Glyma.07G238600	Glyma.01G100400	0.891017	0.891017
Glyma.08G084900	Glyma.01G100400	0.939575	0.939575
Glyma.08G170100	Glyma.01G100400	0.887717	0.887717
Glyma.09G057100	Glyma.01G100400	0.968009	0.968009
Glyma.09G094400	Glyma.01G100400	0.967165	0.967165
Glyma.09G126100	Glyma.01G100400	0.931191	0.931191
Glyma.09G131700	Glyma.01G100400	0.949255	0.949255
Glyma.09G164400	Glyma.01G100400	0.912309	0.912309
Glyma.10G157400	Glyma.01G100400	0.916277	0.916277
Glyma.10G219800	Glyma.01G100400	0.949685	0.949685
Glyma.11G197400	Glyma.01G100400	0.946412	0.946412
Glyma.11G200100	Glyma.01G100400	0.897345	0.897345
Glyma.12G052100	Glyma.01G100400	0.876302	0.876302
Glyma.12G124100	Glyma.01G100400	0.888139	0.888139
Glyma.12G229000	Glyma.01G100400	0.91688	0.91688
Glyma.13G067600	Glyma.01G100400	0.951614	0.951614
Glyma.13G072100	Glyma.01G100400	0.898928	0.898928
Glyma.13G151900	Glyma.01G100400	0.963372	0.963372
Glyma.14G019900	Glyma.01G100400	0.928517	0.928517
Glyma.14G174300	Glyma.01G100400	0.922058	0.922058
Glyma.15G019200	Glyma.01G100400	0.90813	0.90813
Glyma.15G161600	Glyma.01G100400	0.951296	0.951296
Glyma.16G026400	Glyma.01G100400	0.877242	0.877242
Glyma.16G048200	Glyma.01G100400	0.936145	0.936145
Glyma.16G089900	Glyma.01G100400	0.902013	0.902013
Glyma.17G128900	Glyma.01G100400	0.977013	0.977013
Glyma.17G171000	Glyma.01G100400	0.934232	0.934232
Glyma.17G234800	Glyma.01G100400	0.888235	0.888235
Glyma.18G043700	Glyma.01G100400	0.910375	0.910375
Glyma.19G049600	Glyma.01G100400	0.943388	0.943388
Glyma.19G061500	Glyma.01G100400	0.929893	0.929893
Glyma.19G064300	Glyma.01G100400	0.878333	0.878333
Glyma.19G135500	Glyma.01G100400	0.933609	0.933609
Glyma.19G249700	Glyma.01G100400	0.914129	0.914129
Glyma.20G131700	Glyma.01G100400	0.884382	0.884382
Glyma.20G220000	Glyma.01G100400	0.962666	0.962666
Glyma.19G135100	Glyma.01G105000	0.879432	0.879432
Glyma.01G055200	Glyma.01G105300	0.969193	0.969193
Glyma.04G056500	Glyma.01G105300	0.975316	0.975316
Glyma.04G109400	Glyma.01G105300	0.955462	0.955462
Glyma.07G194400	Glyma.01G105300	0.966796	0.966796
Glyma.11G200200	Glyma.01G105300	0.899952	0.899952
Glyma.13G082000	Glyma.01G105300	0.895667	0.895667
Glyma.13G244700	Glyma.01G105300	0.940821	0.940821
Glyma.13G300600	Glyma.01G105300	0.988667	0.988667
Glyma.15G092300	Glyma.01G105300	0.970474	0.970474
Glyma.15G163500	Glyma.01G105300	0.982621	0.982621
Glyma.17G098400	Glyma.01G105300	0.966914	0.966914
Glyma.17G127800	Glyma.01G105300	0.894413	0.894413
Glyma.18G088700	Glyma.01G105300	0.905109	0.905109
Glyma.18G188900	Glyma.01G105300	0.926698	0.926698
Glyma.18G231000	Glyma.01G105300	0.965601	0.965601
Glyma.01G216000	Glyma.01G106100	0.97298	0.97298
Glyma.02G032600	Glyma.01G106100	0.895536	0.895536
Glyma.02G077300	Glyma.01G106100	0.978911	0.978911
Glyma.02G149300	Glyma.01G106100	0.928238	0.928238
Glyma.02G187600	Glyma.01G106100	0.955085	0.955085
Glyma.02G231900	Glyma.01G106100	0.97603	0.97603
Glyma.02G245600	Glyma.01G106100	0.946387	0.946387
Glyma.03G003000	Glyma.01G106100	0.880321	0.880321
Glyma.03G101700	Glyma.01G106100	0.975437	0.975437
Glyma.03G139900	Glyma.01G106100	0.925612	0.925612
Glyma.03G167700	Glyma.01G106100	0.937619	0.937619
Glyma.03G184500	Glyma.01G106100	0.901377	0.901377
Glyma.03G196300	Glyma.01G106100	0.960466	0.960466
Glyma.03G212800	Glyma.01G106100	0.947011	0.947011
Glyma.03G218800	Glyma.01G106100	0.966197	0.966197
Glyma.03G218900	Glyma.01G106100	0.983046	0.983046
Glyma.04G006900	Glyma.01G106100	0.960049	0.960049
Glyma.04G069500	Glyma.01G106100	0.887128	0.887128
Glyma.04G100300	Glyma.01G106100	0.924001	0.924001
Glyma.04G100400	Glyma.01G106100	0.953945	0.953945
Glyma.04G136200	Glyma.01G106100	0.925283	0.925283
Glyma.04G209700	Glyma.01G106100	0.883309	0.883309
Glyma.05G035400	Glyma.01G106100	0.898967	0.898967
Glyma.05G106900	Glyma.01G106100	0.98865	0.98865
Glyma.05G193900	Glyma.01G106100	0.971968	0.971968
Glyma.05G249100	Glyma.01G106100	0.903472	0.903472
Glyma.06G102000	Glyma.01G106100	0.945497	0.945497
Glyma.06G102100	Glyma.01G106100	0.957952	0.957952
Glyma.06G154200	Glyma.01G106100	0.901333	0.901333
Glyma.06G171100	Glyma.01G106100	0.913068	0.913068
Glyma.06G175600	Glyma.01G106100	0.966738	0.966738
Glyma.06G230700	Glyma.01G106100	0.948051	0.948051
Glyma.06G243000	Glyma.01G106100	0.973827	0.973827
Glyma.06G311700	Glyma.01G106100	0.928164	0.928164
Glyma.06G324100	Glyma.01G106100	0.972062	0.972062
Glyma.07G061600	Glyma.01G106100	0.899234	0.899234
Glyma.07G062700	Glyma.01G106100	0.933168	0.933168
Glyma.07G063700	Glyma.01G106100	0.921913	0.921913
Glyma.07G073600	Glyma.01G106100	0.938471	0.938471
Glyma.07G081300	Glyma.01G106100	0.935639	0.935639
Glyma.07G123000	Glyma.01G106100	0.976372	0.976372
Glyma.07G189500	Glyma.01G106100	0.883832	0.883832
Glyma.08G030300	Glyma.01G106100	0.976255	0.976255
Glyma.08G037800	Glyma.01G106100	0.923861	0.923861
Glyma.08G108100	Glyma.01G106100	0.918056	0.918056
Glyma.08G166000	Glyma.01G106100	0.925693	0.925693
Glyma.08G170100	Glyma.01G106100	0.953979	0.953979
Glyma.08G170500	Glyma.01G106100	0.955281	0.955281
Glyma.08G281600	Glyma.01G106100	0.904907	0.904907
Glyma.09G003600	Glyma.01G106100	0.930804	0.930804
Glyma.09G084400	Glyma.01G106100	0.88502	0.88502
Glyma.09G147200	Glyma.01G106100	0.931596	0.931596
Glyma.09G219900	Glyma.01G106100	0.927377	0.927377
Glyma.09G244400	Glyma.01G106100	0.942646	0.942646
Glyma.10G012100	Glyma.01G106100	0.907412	0.907412
Glyma.10G083400	Glyma.01G106100	0.970963	0.970963
Glyma.10G157400	Glyma.01G106100	0.919675	0.919675
Glyma.10G237600	Glyma.01G106100	0.906303	0.906303
Glyma.10G251500	Glyma.01G106100	0.985026	0.985026
Glyma.10G265100	Glyma.01G106100	0.970562	0.970562
Glyma.10G266300	Glyma.01G106100	0.986536	0.986536
Glyma.11G026800	Glyma.01G106100	0.929338	0.929338
Glyma.11G027700	Glyma.01G106100	0.974784	0.974784
Glyma.11G080300	Glyma.01G106100	0.899837	0.899837
Glyma.11G119400	Glyma.01G106100	0.92377	0.92377
Glyma.11G147800	Glyma.01G106100	0.945349	0.945349
Glyma.11G184800	Glyma.01G106100	0.884533	0.884533
Glyma.11G200100	Glyma.01G106100	0.953061	0.953061
Glyma.11G212900	Glyma.01G106100	0.962633	0.962633
Glyma.12G041400	Glyma.01G106100	0.961143	0.961143
Glyma.12G124100	Glyma.01G106100	0.924032	0.924032
Glyma.12G189300	Glyma.01G106100	0.957198	0.957198
Glyma.13G072100	Glyma.01G106100	0.954947	0.954947
Glyma.13G094200	Glyma.01G106100	0.928688	0.928688
Glyma.13G095200	Glyma.01G106100	0.913851	0.913851
Glyma.13G168000	Glyma.01G106100	0.901698	0.901698
Glyma.13G193000	Glyma.01G106100	0.974163	0.974163
Glyma.13G215500	Glyma.01G106100	0.935583	0.935583
Glyma.13G315900	Glyma.01G106100	0.987071	0.987071
Glyma.13G351900	Glyma.01G106100	0.910792	0.910792
Glyma.13G355000	Glyma.01G106100	0.979508	0.979508
Glyma.14G173300	Glyma.01G106100	0.968469	0.968469
Glyma.14G176300	Glyma.01G106100	0.934918	0.934918
Glyma.14G204900	Glyma.01G106100	0.98319	0.98319
Glyma.14G209000	Glyma.01G106100	0.929223	0.929223
Glyma.15G088400	Glyma.01G106100	0.98267	0.98267
Glyma.15G161600	Glyma.01G106100	0.881732	0.881732
Glyma.16G000100	Glyma.01G106100	0.91402	0.91402
Glyma.16G052100	Glyma.01G106100	0.930193	0.930193
Glyma.16G097500	Glyma.01G106100	0.895203	0.895203
Glyma.16G200700	Glyma.01G106100	0.918005	0.918005
Glyma.17G065200	Glyma.01G106100	0.947628	0.947628
Glyma.17G106500	Glyma.01G106100	0.905157	0.905157
Glyma.17G106700	Glyma.01G106100	0.941311	0.941311
Glyma.17G171000	Glyma.01G106100	0.925056	0.925056
Glyma.17G252200	Glyma.01G106100	0.959874	0.959874
Glyma.18G002100	Glyma.01G106100	0.979593	0.979593
Glyma.18G031400	Glyma.01G106100	0.955724	0.955724
Glyma.18G043700	Glyma.01G106100	0.951181	0.951181
Glyma.18G081500	Glyma.01G106100	0.942846	0.942846
Glyma.18G086600	Glyma.01G106100	0.94596	0.94596
Glyma.18G093600	Glyma.01G106100	0.881555	0.881555
Glyma.18G130800	Glyma.01G106100	0.966912	0.966912
Glyma.18G294700	Glyma.01G106100	0.959437	0.959437
Glyma.19G015300	Glyma.01G106100	0.949794	0.949794
Glyma.19G064300	Glyma.01G106100	0.973496	0.973496
Glyma.19G215700	Glyma.01G106100	0.971988	0.971988
Glyma.19G222800	Glyma.01G106100	0.956657	0.956657
Glyma.20G143000	Glyma.01G106100	0.899039	0.899039
Glyma.20G221200	Glyma.01G106100	0.898212	0.898212
Glyma.20G240900	Glyma.01G106100	0.979518	0.979518
Glyma.20G250100	Glyma.01G106100	0.947341	0.947341
Glyma.01G177800	Glyma.01G110300	0.884071	0.884071
Glyma.02G032600	Glyma.01G110300	0.944839	0.944839
Glyma.02G149300	Glyma.01G110300	0.88158	0.88158
Glyma.02G231900	Glyma.01G110300	0.895548	0.895548
Glyma.02G245600	Glyma.01G110300	0.925019	0.925019
Glyma.03G184500	Glyma.01G110300	0.894135	0.894135
Glyma.04G006900	Glyma.01G110300	0.883147	0.883147
Glyma.04G014700	Glyma.01G110300	0.895721	0.895721
Glyma.04G136200	Glyma.01G110300	0.89642	0.89642
Glyma.04G209700	Glyma.01G110300	0.877891	0.877891
Glyma.04G220600	Glyma.01G110300	0.886815	0.886815
Glyma.05G013600	Glyma.01G110300	0.905516	0.905516
Glyma.05G180900	Glyma.01G110300	0.896502	0.896502
Glyma.05G193900	Glyma.01G110300	0.894601	0.894601
Glyma.06G090000	Glyma.01G110300	0.943776	0.943776
Glyma.06G154200	Glyma.01G110300	0.887613	0.887613
Glyma.06G282800	Glyma.01G110300	0.890435	0.890435
Glyma.06G283000	Glyma.01G110300	0.901559	0.901559
Glyma.07G061600	Glyma.01G110300	0.950493	0.950493
Glyma.07G206400	Glyma.01G110300	0.887334	0.887334
Glyma.08G058700	Glyma.01G110300	0.892736	0.892736
Glyma.08G084900	Glyma.01G110300	0.927692	0.927692
Glyma.09G003600	Glyma.01G110300	0.876931	0.876931
Glyma.09G040400	Glyma.01G110300	0.936613	0.936613
Glyma.09G057100	Glyma.01G110300	0.926663	0.926663
Glyma.09G094400	Glyma.01G110300	0.920534	0.920534
Glyma.09G131700	Glyma.01G110300	0.882293	0.882293
Glyma.10G039400	Glyma.01G110300	0.924081	0.924081
Glyma.10G157400	Glyma.01G110300	0.942843	0.942843
Glyma.10G219800	Glyma.01G110300	0.910032	0.910032
Glyma.11G197400	Glyma.01G110300	0.966288	0.966288
Glyma.11G200100	Glyma.01G110300	0.908896	0.908896
Glyma.12G042100	Glyma.01G110300	0.919977	0.919977
Glyma.12G052100	Glyma.01G110300	0.894807	0.894807
Glyma.13G067600	Glyma.01G110300	0.912173	0.912173
Glyma.13G095200	Glyma.01G110300	0.877857	0.877857
Glyma.13G095900	Glyma.01G110300	0.87992	0.87992
Glyma.13G236100	Glyma.01G110300	0.900725	0.900725
Glyma.13G238500	Glyma.01G110300	0.887369	0.887369
Glyma.14G019900	Glyma.01G110300	0.884803	0.884803
Glyma.14G212400	Glyma.01G110300	0.903321	0.903321
Glyma.15G008900	Glyma.01G110300	0.923737	0.923737
Glyma.15G161600	Glyma.01G110300	0.919209	0.919209
Glyma.16G048200	Glyma.01G110300	0.90444	0.90444
Glyma.17G106500	Glyma.01G110300	0.88043	0.88043
Glyma.17G171000	Glyma.01G110300	0.93426	0.93426
Glyma.17G222300	Glyma.01G110300	0.875943	0.875943
Glyma.18G043700	Glyma.01G110300	0.901724	0.901724
Glyma.18G046400	Glyma.01G110300	0.914355	0.914355
Glyma.18G294700	Glyma.01G110300	0.878779	0.878779
Glyma.19G064300	Glyma.01G110300	0.909582	0.909582
Glyma.19G135500	Glyma.01G110300	0.889787	0.889787
Glyma.20G037100	Glyma.01G110300	0.910283	0.910283
Glyma.20G131700	Glyma.01G110300	0.900678	0.900678
Glyma.20G159400	Glyma.01G110300	0.928327	0.928327
Glyma.20G220000	Glyma.01G110300	0.921416	0.921416
Glyma.01G106100	Glyma.01G112300	0.924134	0.924134
Glyma.01G165600	Glyma.01G112300	0.880079	0.880079
Glyma.01G177800	Glyma.01G112300	0.883975	0.883975
Glyma.01G214200	Glyma.01G112300	0.880146	0.880146
Glyma.02G077300	Glyma.01G112300	0.948936	0.948936
Glyma.02G115100	Glyma.01G112300	0.926274	0.926274
Glyma.02G204200	Glyma.01G112300	0.906551	0.906551
Glyma.02G231900	Glyma.01G112300	0.91833	0.91833
Glyma.03G101700	Glyma.01G112300	0.938891	0.938891
Glyma.03G139900	Glyma.01G112300	0.939435	0.939435
Glyma.03G196300	Glyma.01G112300	0.911602	0.911602
Glyma.03G212800	Glyma.01G112300	0.879846	0.879846
Glyma.03G218900	Glyma.01G112300	0.928462	0.928462
Glyma.04G006900	Glyma.01G112300	0.891415	0.891415
Glyma.04G016700	Glyma.01G112300	0.882838	0.882838
Glyma.04G069500	Glyma.01G112300	0.902181	0.902181
Glyma.04G100300	Glyma.01G112300	0.8782	0.8782
Glyma.04G100400	Glyma.01G112300	0.935088	0.935088
Glyma.04G103500	Glyma.01G112300	0.92012	0.92012
Glyma.04G104100	Glyma.01G112300	0.924364	0.924364
Glyma.04G192700	Glyma.01G112300	0.900704	0.900704
Glyma.04G251400	Glyma.01G112300	0.922577	0.922577
Glyma.05G106900	Glyma.01G112300	0.917905	0.917905
Glyma.05G193900	Glyma.01G112300	0.937886	0.937886
Glyma.05G208500	Glyma.01G112300	0.90344	0.90344
Glyma.05G218100	Glyma.01G112300	0.889908	0.889908
Glyma.06G025700	Glyma.01G112300	0.875031	0.875031
Glyma.06G102000	Glyma.01G112300	0.885426	0.885426
Glyma.06G102100	Glyma.01G112300	0.880192	0.880192
Glyma.06G190400	Glyma.01G112300	0.925599	0.925599
Glyma.06G202300	Glyma.01G112300	0.958546	0.958546
Glyma.06G251000	Glyma.01G112300	0.922608	0.922608
Glyma.06G259100	Glyma.01G112300	0.94863	0.94863
Glyma.06G324100	Glyma.01G112300	0.893315	0.893315
Glyma.07G056800	Glyma.01G112300	0.927474	0.927474
Glyma.07G062700	Glyma.01G112300	0.905833	0.905833
Glyma.07G081300	Glyma.01G112300	0.941092	0.941092
Glyma.07G123000	Glyma.01G112300	0.903446	0.903446
Glyma.07G228700	Glyma.01G112300	0.950715	0.950715
Glyma.07G266500	Glyma.01G112300	0.911191	0.911191
Glyma.08G037800	Glyma.01G112300	0.953894	0.953894
Glyma.08G108100	Glyma.01G112300	0.886913	0.886913
Glyma.08G144500	Glyma.01G112300	0.933647	0.933647
Glyma.08G166000	Glyma.01G112300	0.947238	0.947238
Glyma.08G170500	Glyma.01G112300	0.931678	0.931678
Glyma.08G254800	Glyma.01G112300	0.890121	0.890121
Glyma.08G281600	Glyma.01G112300	0.92112	0.92112
Glyma.10G036000	Glyma.01G112300	0.898417	0.898417
Glyma.10G094800	Glyma.01G112300	0.943951	0.943951
Glyma.10G237600	Glyma.01G112300	0.881299	0.881299
Glyma.10G261000	Glyma.01G112300	0.949697	0.949697
Glyma.10G266300	Glyma.01G112300	0.924275	0.924275
Glyma.11G014200	Glyma.01G112300	0.922874	0.922874
Glyma.11G015000	Glyma.01G112300	0.885734	0.885734
Glyma.11G021300	Glyma.01G112300	0.961984	0.961984
Glyma.11G026800	Glyma.01G112300	0.980884	0.980884
Glyma.11G027700	Glyma.01G112300	0.892816	0.892816
Glyma.11G080300	Glyma.01G112300	0.964017	0.964017
Glyma.11G147800	Glyma.01G112300	0.880856	0.880856
Glyma.11G174200	Glyma.01G112300	0.889135	0.889135
Glyma.11G184800	Glyma.01G112300	0.887121	0.887121
Glyma.11G200100	Glyma.01G112300	0.893998	0.893998
Glyma.12G174700	Glyma.01G112300	0.897305	0.897305
Glyma.13G094200	Glyma.01G112300	0.909313	0.909313
Glyma.13G095100	Glyma.01G112300	0.929749	0.929749
Glyma.13G095200	Glyma.01G112300	0.941899	0.941899
Glyma.13G095900	Glyma.01G112300	0.924701	0.924701
Glyma.13G168000	Glyma.01G112300	0.937759	0.937759
Glyma.13G169700	Glyma.01G112300	0.892122	0.892122
Glyma.13G193000	Glyma.01G112300	0.889006	0.889006
Glyma.13G215500	Glyma.01G112300	0.986443	0.986443
Glyma.13G315900	Glyma.01G112300	0.904086	0.904086
Glyma.13G347800	Glyma.01G112300	0.910833	0.910833
Glyma.13G352800	Glyma.01G112300	0.900853	0.900853
Glyma.14G018900	Glyma.01G112300	0.883105	0.883105
Glyma.14G060400	Glyma.01G112300	0.970012	0.970012
Glyma.14G204900	Glyma.01G112300	0.877729	0.877729
Glyma.15G029300	Glyma.01G112300	0.961874	0.961874
Glyma.15G088400	Glyma.01G112300	0.955452	0.955452
Glyma.15G140200	Glyma.01G112300	0.896396	0.896396
Glyma.16G052100	Glyma.01G112300	0.915215	0.915215
Glyma.16G097500	Glyma.01G112300	0.90037	0.90037
Glyma.17G058100	Glyma.01G112300	0.900009	0.900009
Glyma.17G065200	Glyma.01G112300	0.888074	0.888074
Glyma.17G106500	Glyma.01G112300	0.897424	0.897424
Glyma.17G115600	Glyma.01G112300	0.933246	0.933246
Glyma.18G031400	Glyma.01G112300	0.951807	0.951807
Glyma.18G081500	Glyma.01G112300	0.884783	0.884783
Glyma.18G093600	Glyma.01G112300	0.879441	0.879441
Glyma.18G130800	Glyma.01G112300	0.925845	0.925845
Glyma.18G294700	Glyma.01G112300	0.877351	0.877351
Glyma.19G015300	Glyma.01G112300	0.891325	0.891325
Glyma.19G064300	Glyma.01G112300	0.909841	0.909841
Glyma.20G074700	Glyma.01G112300	0.970678	0.970678
Glyma.20G221200	Glyma.01G112300	0.98051	0.98051
Glyma.20G250100	Glyma.01G112300	0.93924	0.93924
Glyma.10G054200	Glyma.01G114000	0.90545	0.90545
Glyma.02G131300	Glyma.01G115500	0.913226	0.913226
Glyma.05G119600	Glyma.01G115500	0.908398	0.908398
Glyma.05G128200	Glyma.01G115500	0.883136	0.883136
Glyma.11G049100	Glyma.01G115500	0.924639	0.924639
Glyma.15G074800	Glyma.01G115500	0.923985	0.923985
Glyma.15G186100	Glyma.01G115500	0.889846	0.889846
Glyma.06G071200	Glyma.01G121700	0.921768	0.921768
Glyma.08G151300	Glyma.01G121700	0.887574	0.887574
Glyma.08G168600	Glyma.01G121700	0.924322	0.924322
Glyma.11G174200	Glyma.01G121700	0.891463	0.891463
Glyma.15G055800	Glyma.01G121700	0.908446	0.908446
Glyma.15G065500	Glyma.01G121700	0.883714	0.883714
Glyma.17G065300	Glyma.01G121700	0.919936	0.919936
Glyma.18G232500	Glyma.01G121700	0.907712	0.907712
Glyma.01G129200	Glyma.01G123700	0.899249	0.899249
Glyma.02G177800	Glyma.01G123700	0.913819	0.913819
Glyma.03G209600	Glyma.01G123700	0.880504	0.880504
Glyma.05G007100	Glyma.01G123700	0.920681	0.920681
Glyma.09G036400	Glyma.01G123700	0.943978	0.943978
Glyma.09G067500	Glyma.01G123700	0.937837	0.937837
Glyma.09G113100	Glyma.01G123700	0.93653	0.93653
Glyma.13G004400	Glyma.01G123700	0.954318	0.954318
Glyma.15G198200	Glyma.01G123700	0.944237	0.944237
Glyma.18G069500	Glyma.01G123700	0.952996	0.952996
Glyma.18G084400	Glyma.01G123700	0.885014	0.885014
Glyma.18G138700	Glyma.01G123700	0.915113	0.915113
Glyma.18G142600	Glyma.01G123700	0.944486	0.944486
Glyma.19G007700	Glyma.01G123700	0.881379	0.881379
Glyma.08G270000	Glyma.01G126500	0.907456	0.907456
Glyma.18G069500	Glyma.01G129200	0.968128	0.968128
Glyma.01G106100	Glyma.01G131900	0.89161	0.89161
Glyma.01G110300	Glyma.01G131900	0.899064	0.899064
Glyma.01G165600	Glyma.01G131900	0.875324	0.875324
Glyma.01G177800	Glyma.01G131900	0.900351	0.900351
Glyma.01G214200	Glyma.01G131900	0.900887	0.900887
Glyma.02G032600	Glyma.01G131900	0.974003	0.974003
Glyma.02G073600	Glyma.01G131900	0.881098	0.881098
Glyma.02G149300	Glyma.01G131900	0.8777	0.8777
Glyma.02G208100	Glyma.01G131900	0.897524	0.897524
Glyma.02G231900	Glyma.01G131900	0.91736	0.91736
Glyma.02G245600	Glyma.01G131900	0.924313	0.924313
Glyma.03G003000	Glyma.01G131900	0.881931	0.881931
Glyma.03G139900	Glyma.01G131900	0.913229	0.913229
Glyma.03G167700	Glyma.01G131900	0.885618	0.885618
Glyma.03G196300	Glyma.01G131900	0.928413	0.928413
Glyma.03G218900	Glyma.01G131900	0.896703	0.896703
Glyma.04G006900	Glyma.01G131900	0.923752	0.923752
Glyma.04G044600	Glyma.01G131900	0.875486	0.875486
Glyma.04G069500	Glyma.01G131900	0.923259	0.923259
Glyma.04G103500	Glyma.01G131900	0.881698	0.881698
Glyma.04G136200	Glyma.01G131900	0.901588	0.901588
Glyma.04G209700	Glyma.01G131900	0.933192	0.933192
Glyma.04G212300	Glyma.01G131900	0.934404	0.934404
Glyma.04G251400	Glyma.01G131900	0.938209	0.938209
Glyma.05G106900	Glyma.01G131900	0.901734	0.901734
Glyma.05G193900	Glyma.01G131900	0.916949	0.916949
Glyma.06G036800	Glyma.01G131900	0.899148	0.899148
Glyma.06G074100	Glyma.01G131900	0.876566	0.876566
Glyma.06G154200	Glyma.01G131900	0.937309	0.937309
Glyma.06G202300	Glyma.01G131900	0.925056	0.925056
Glyma.06G324100	Glyma.01G131900	0.883929	0.883929
Glyma.07G061600	Glyma.01G131900	0.900904	0.900904
Glyma.07G189500	Glyma.01G131900	0.883296	0.883296
Glyma.08G058700	Glyma.01G131900	0.877732	0.877732
Glyma.08G084900	Glyma.01G131900	0.889148	0.889148
Glyma.08G166000	Glyma.01G131900	0.93236	0.93236
Glyma.08G170500	Glyma.01G131900	0.876722	0.876722
Glyma.08G254800	Glyma.01G131900	0.916761	0.916761
Glyma.08G282300	Glyma.01G131900	0.882698	0.882698
Glyma.09G003600	Glyma.01G131900	0.883977	0.883977
Glyma.10G094800	Glyma.01G131900	0.941439	0.941439
Glyma.10G157400	Glyma.01G131900	0.918325	0.918325
Glyma.10G251500	Glyma.01G131900	0.875178	0.875178
Glyma.10G266300	Glyma.01G131900	0.914234	0.914234
Glyma.11G026800	Glyma.01G131900	0.903154	0.903154
Glyma.11G027700	Glyma.01G131900	0.910263	0.910263
Glyma.11G029700	Glyma.01G131900	0.878236	0.878236
Glyma.11G033100	Glyma.01G131900	0.892984	0.892984
Glyma.11G080300	Glyma.01G131900	0.892976	0.892976
Glyma.11G197400	Glyma.01G131900	0.875825	0.875825
Glyma.11G198300	Glyma.01G131900	0.889141	0.889141
Glyma.11G200100	Glyma.01G131900	0.921941	0.921941
Glyma.11G231300	Glyma.01G131900	0.923792	0.923792
Glyma.12G042100	Glyma.01G131900	0.887018	0.887018
Glyma.12G052100	Glyma.01G131900	0.89098	0.89098
Glyma.12G189300	Glyma.01G131900	0.884659	0.884659
Glyma.12G229000	Glyma.01G131900	0.875156	0.875156
Glyma.13G095200	Glyma.01G131900	0.922307	0.922307
Glyma.13G095900	Glyma.01G131900	0.914583	0.914583
Glyma.13G169700	Glyma.01G131900	0.893271	0.893271
Glyma.13G215500	Glyma.01G131900	0.898386	0.898386
Glyma.13G315900	Glyma.01G131900	0.890183	0.890183
Glyma.13G356400	Glyma.01G131900	0.883988	0.883988
Glyma.14G020000	Glyma.01G131900	0.885336	0.885336
Glyma.14G063600	Glyma.01G131900	0.905231	0.905231
Glyma.14G204900	Glyma.01G131900	0.875303	0.875303
Glyma.15G008900	Glyma.01G131900	0.892381	0.892381
Glyma.15G019200	Glyma.01G131900	0.883754	0.883754
Glyma.15G029300	Glyma.01G131900	0.907091	0.907091
Glyma.16G048200	Glyma.01G131900	0.888201	0.888201
Glyma.16G097500	Glyma.01G131900	0.892942	0.892942
Glyma.16G116200	Glyma.01G131900	0.942951	0.942951
Glyma.16G200700	Glyma.01G131900	0.916714	0.916714
Glyma.17G058100	Glyma.01G131900	0.879992	0.879992
Glyma.17G065100	Glyma.01G131900	0.87515	0.87515
Glyma.17G093400	Glyma.01G131900	0.929654	0.929654
Glyma.17G106500	Glyma.01G131900	0.885643	0.885643
Glyma.17G115600	Glyma.01G131900	0.879772	0.879772
Glyma.17G171000	Glyma.01G131900	0.898426	0.898426
Glyma.17G252200	Glyma.01G131900	0.887864	0.887864
Glyma.18G001200	Glyma.01G131900	0.913116	0.913116
Glyma.18G043700	Glyma.01G131900	0.893828	0.893828
Glyma.18G050800	Glyma.01G131900	0.888283	0.888283
Glyma.18G086600	Glyma.01G131900	0.94196	0.94196
Glyma.18G182800	Glyma.01G131900	0.900793	0.900793
Glyma.18G294700	Glyma.01G131900	0.880035	0.880035
Glyma.19G064300	Glyma.01G131900	0.925358	0.925358
Glyma.19G095400	Glyma.01G131900	0.933911	0.933911
Glyma.19G147700	Glyma.01G131900	0.8798	0.8798
Glyma.19G161000	Glyma.01G131900	0.903986	0.903986
Glyma.20G037100	Glyma.01G131900	0.897726	0.897726
Glyma.17G096400	Glyma.01G137700	0.908683	0.908683
Glyma.02G251300	Glyma.01G148400	0.886948	0.886948
Glyma.04G220600	Glyma.01G148400	0.898857	0.898857
Glyma.05G130200	Glyma.01G148400	0.924538	0.924538
Glyma.07G238600	Glyma.01G148400	0.925312	0.925312
Glyma.07G248400	Glyma.01G152800	0.907224	0.907224
Glyma.20G007200	Glyma.01G152800	0.915692	0.915692
Glyma.03G258200	Glyma.01G163100	0.947352	0.947352
Glyma.04G192700	Glyma.01G163100	0.936995	0.936995
Glyma.06G032400	Glyma.01G163100	0.897952	0.897952
Glyma.06G205200	Glyma.01G163100	0.9521	0.9521
Glyma.07G138000	Glyma.01G163100	0.915203	0.915203
Glyma.08G168600	Glyma.01G163100	0.950497	0.950497
Glyma.08G234100	Glyma.01G163100	0.885886	0.885886
Glyma.09G058200	Glyma.01G163100	0.984583	0.984583
Glyma.10G196700	Glyma.01G163100	0.915039	0.915039
Glyma.10G261000	Glyma.01G163100	0.904508	0.904508
Glyma.11G014200	Glyma.01G163100	0.949717	0.949717
Glyma.11G174200	Glyma.01G163100	0.914993	0.914993
Glyma.13G347800	Glyma.01G163100	0.892752	0.892752
Glyma.14G018900	Glyma.01G163100	0.951344	0.951344
Glyma.15G238400	Glyma.01G163100	0.936355	0.936355
Glyma.17G065300	Glyma.01G163100	0.90323	0.90323
Glyma.17G188200	Glyma.01G163100	0.87791	0.87791
Glyma.18G232500	Glyma.01G163100	0.971713	0.971713
Glyma.20G074700	Glyma.01G163100	0.937263	0.937263
Glyma.20G221200	Glyma.01G163100	0.87674	0.87674
Glyma.01G082600	Glyma.01G163600	0.894568	0.894568
Glyma.01G087500	Glyma.01G163600	0.907045	0.907045
Glyma.01G095600	Glyma.01G163600	0.958613	0.958613
Glyma.01G177500	Glyma.01G163600	0.980516	0.980516
Glyma.01G189900	Glyma.01G163600	0.917163	0.917163
Glyma.01G195800	Glyma.01G163600	0.943337	0.943337
Glyma.01G209700	Glyma.01G163600	0.879476	0.879476
Glyma.02G023100	Glyma.01G163600	0.914744	0.914744
Glyma.02G047400	Glyma.01G163600	0.938308	0.938308
Glyma.02G099100	Glyma.01G163600	0.985003	0.985003
Glyma.02G099500	Glyma.01G163600	0.948769	0.948769
Glyma.02G131300	Glyma.01G163600	0.971626	0.971626
Glyma.02G143300	Glyma.01G163600	0.952881	0.952881
Glyma.02G154500	Glyma.01G163600	0.897032	0.897032
Glyma.02G205300	Glyma.01G163600	0.958473	0.958473
Glyma.03G154700	Glyma.01G163600	0.978589	0.978589
Glyma.03G156700	Glyma.01G163600	0.973111	0.973111
Glyma.03G210500	Glyma.01G163600	0.969154	0.969154
Glyma.04G061100	Glyma.01G163600	0.968245	0.968245
Glyma.04G066300	Glyma.01G163600	0.963174	0.963174
Glyma.04G070100	Glyma.01G163600	0.888304	0.888304
Glyma.05G008600	Glyma.01G163600	0.972615	0.972615
Glyma.05G042100	Glyma.01G163600	0.877875	0.877875
Glyma.05G062100	Glyma.01G163600	0.877622	0.877622
Glyma.05G108200	Glyma.01G163600	0.930432	0.930432
Glyma.05G119600	Glyma.01G163600	0.920536	0.920536
Glyma.05G128200	Glyma.01G163600	0.977135	0.977135
Glyma.05G225800	Glyma.01G163600	0.923223	0.923223
Glyma.06G049300	Glyma.01G163600	0.880604	0.880604
Glyma.06G112200	Glyma.01G163600	0.932325	0.932325
Glyma.06G163700	Glyma.01G163600	0.951545	0.951545
Glyma.07G045500	Glyma.01G163600	0.952035	0.952035
Glyma.07G143300	Glyma.01G163600	0.924424	0.924424
Glyma.07G176400	Glyma.01G163600	0.928999	0.928999
Glyma.08G009900	Glyma.01G163600	0.949312	0.949312
Glyma.08G062000	Glyma.01G163600	0.981432	0.981432
Glyma.08G093200	Glyma.01G163600	0.947314	0.947314
Glyma.08G099600	Glyma.01G163600	0.925811	0.925811
Glyma.08G271000	Glyma.01G163600	0.961563	0.961563
Glyma.09G036600	Glyma.01G163600	0.906124	0.906124
Glyma.09G040600	Glyma.01G163600	0.952541	0.952541
Glyma.09G211600	Glyma.01G163600	0.944534	0.944534
Glyma.09G261700	Glyma.01G163600	0.94819	0.94819
Glyma.10G063000	Glyma.01G163600	0.964907	0.964907
Glyma.10G156200	Glyma.01G163600	0.877102	0.877102
Glyma.10G167800	Glyma.01G163600	0.940672	0.940672
Glyma.10G204400	Glyma.01G163600	0.969499	0.969499
Glyma.11G049100	Glyma.01G163600	0.969682	0.969682
Glyma.11G064800	Glyma.01G163600	0.970049	0.970049
Glyma.11G079900	Glyma.01G163600	0.933914	0.933914
Glyma.11G189300	Glyma.01G163600	0.961993	0.961993
Glyma.11G193600	Glyma.01G163600	0.98361	0.98361
Glyma.12G003200	Glyma.01G163600	0.876082	0.876082
Glyma.12G033900	Glyma.01G163600	0.921322	0.921322
Glyma.12G114200	Glyma.01G163600	0.876234	0.876234
Glyma.12G179700	Glyma.01G163600	0.92118	0.92118
Glyma.12G212600	Glyma.01G163600	0.934475	0.934475
Glyma.13G058000	Glyma.01G163600	0.944996	0.944996
Glyma.13G077800	Glyma.01G163600	0.952517	0.952517
Glyma.13G125800	Glyma.01G163600	0.88226	0.88226
Glyma.13G126300	Glyma.01G163600	0.947214	0.947214
Glyma.13G183700	Glyma.01G163600	0.967728	0.967728
Glyma.14G009400	Glyma.01G163600	0.920553	0.920553
Glyma.14G055700	Glyma.01G163600	0.904218	0.904218
Glyma.14G220600	Glyma.01G163600	0.932575	0.932575
Glyma.15G009500	Glyma.01G163600	0.902266	0.902266
Glyma.15G012800	Glyma.01G163600	0.984705	0.984705
Glyma.15G014600	Glyma.01G163600	0.897855	0.897855
Glyma.15G071300	Glyma.01G163600	0.888259	0.888259
Glyma.15G074800	Glyma.01G163600	0.970578	0.970578
Glyma.15G143500	Glyma.01G163600	0.958335	0.958335
Glyma.15G186100	Glyma.01G163600	0.980545	0.980545
Glyma.16G054700	Glyma.01G163600	0.909152	0.909152
Glyma.16G126900	Glyma.01G163600	0.955875	0.955875
Glyma.16G151500	Glyma.01G163600	0.973603	0.973603
Glyma.16G156700	Glyma.01G163600	0.92376	0.92376
Glyma.16G164000	Glyma.01G163600	0.926858	0.926858
Glyma.17G004200	Glyma.01G163600	0.922468	0.922468
Glyma.17G046800	Glyma.01G163600	0.933214	0.933214
Glyma.17G050500	Glyma.01G163600	0.975205	0.975205
Glyma.17G116800	Glyma.01G163600	0.945305	0.945305
Glyma.17G256700	Glyma.01G163600	0.880205	0.880205
Glyma.17G258500	Glyma.01G163600	0.948947	0.948947
Glyma.18G014000	Glyma.01G163600	0.883678	0.883678
Glyma.18G191800	Glyma.01G163600	0.973179	0.973179
Glyma.19G016600	Glyma.01G163600	0.915281	0.915281
Glyma.19G155400	Glyma.01G163600	0.893915	0.893915
Glyma.19G161100	Glyma.01G163600	0.984633	0.984633
Glyma.19G219500	Glyma.01G163600	0.930457	0.930457
Glyma.19G240300	Glyma.01G163600	0.945589	0.945589
Glyma.20G126200	Glyma.01G163600	0.977658	0.977658
Glyma.20G184800	Glyma.01G163600	0.96857	0.96857
Glyma.01G177800	Glyma.01G165200	0.877342	0.877342
Glyma.02G187600	Glyma.01G165200	0.88011	0.88011
Glyma.02G208100	Glyma.01G165200	0.88648	0.88648
Glyma.02G245600	Glyma.01G165200	0.899455	0.899455
Glyma.03G184500	Glyma.01G165200	0.891549	0.891549
Glyma.04G136200	Glyma.01G165200	0.893284	0.893284
Glyma.06G147300	Glyma.01G165200	0.892913	0.892913
Glyma.06G324100	Glyma.01G165200	0.884948	0.884948
Glyma.07G061600	Glyma.01G165200	0.88009	0.88009
Glyma.08G254800	Glyma.01G165200	0.878725	0.878725
Glyma.09G003600	Glyma.01G165200	0.87788	0.87788
Glyma.10G039400	Glyma.01G165200	0.881765	0.881765
Glyma.15G050900	Glyma.01G165200	0.878211	0.878211
Glyma.16G010700	Glyma.01G165200	0.881404	0.881404
Glyma.17G106700	Glyma.01G165200	0.880256	0.880256
Glyma.01G163100	Glyma.01G165600	0.902462	0.902462
Glyma.02G074400	Glyma.01G165600	0.910633	0.910633
Glyma.04G069500	Glyma.01G165600	0.937813	0.937813
Glyma.04G147500	Glyma.01G165600	0.897775	0.897775
Glyma.04G192700	Glyma.01G165600	0.949648	0.949648
Glyma.06G154200	Glyma.01G165600	0.878237	0.878237
Glyma.06G205200	Glyma.01G165600	0.91345	0.91345
Glyma.08G166000	Glyma.01G165600	0.924589	0.924589
Glyma.08G234100	Glyma.01G165600	0.892513	0.892513
Glyma.09G058200	Glyma.01G165600	0.882108	0.882108
Glyma.10G196700	Glyma.01G165600	0.950908	0.950908
Glyma.11G014200	Glyma.01G165600	0.934486	0.934486
Glyma.11G026800	Glyma.01G165600	0.923699	0.923699
Glyma.11G080300	Glyma.01G165600	0.953513	0.953513
Glyma.13G095100	Glyma.01G165600	0.882262	0.882262
Glyma.13G095200	Glyma.01G165600	0.935386	0.935386
Glyma.13G215500	Glyma.01G165600	0.920643	0.920643
Glyma.14G018900	Glyma.01G165600	0.966053	0.966053
Glyma.17G065300	Glyma.01G165600	0.924052	0.924052
Glyma.18G232500	Glyma.01G165600	0.945404	0.945404
Glyma.20G074700	Glyma.01G165600	0.914611	0.914611
Glyma.20G221200	Glyma.01G165600	0.883247	0.883247
Glyma.11G130300	Glyma.01G170800	0.88778	0.88778
Glyma.15G197400	Glyma.01G170800	0.893021	0.893021
Glyma.15G250900	Glyma.01G170800	0.894307	0.894307
Glyma.13G084000	Glyma.01G171200	0.903821	0.903821
Glyma.17G069200	Glyma.01G171200	0.900596	0.900596
Glyma.15G186100	Glyma.01G177500	0.997996	0.997996
Glyma.20G126200	Glyma.01G177500	0.998363	0.998363
Glyma.01G106100	Glyma.01G177800	0.952806	0.952806
Glyma.01G214200	Glyma.01G177800	0.955628	0.955628
Glyma.01G216000	Glyma.01G177800	0.934839	0.934839
Glyma.02G032600	Glyma.01G177800	0.904241	0.904241
Glyma.02G077300	Glyma.01G177800	0.932186	0.932186
Glyma.02G149300	Glyma.01G177800	0.951453	0.951453
Glyma.02G187600	Glyma.01G177800	0.95718	0.95718
Glyma.02G231900	Glyma.01G177800	0.982515	0.982515
Glyma.02G245600	Glyma.01G177800	0.956306	0.956306
Glyma.03G101700	Glyma.01G177800	0.946262	0.946262
Glyma.03G139900	Glyma.01G177800	0.907174	0.907174
Glyma.03G167700	Glyma.01G177800	0.951497	0.951497
Glyma.03G184500	Glyma.01G177800	0.934724	0.934724
Glyma.03G196300	Glyma.01G177800	0.941412	0.941412
Glyma.03G212800	Glyma.01G177800	0.876698	0.876698
Glyma.03G218800	Glyma.01G177800	0.956459	0.956459
Glyma.03G218900	Glyma.01G177800	0.935883	0.935883
Glyma.04G006900	Glyma.01G177800	0.96786	0.96786
Glyma.04G069500	Glyma.01G177800	0.916167	0.916167
Glyma.04G100400	Glyma.01G177800	0.899984	0.899984
Glyma.04G136200	Glyma.01G177800	0.984496	0.984496
Glyma.04G209700	Glyma.01G177800	0.884326	0.884326
Glyma.04G220600	Glyma.01G177800	0.904149	0.904149
Glyma.05G106900	Glyma.01G177800	0.973562	0.973562
Glyma.05G193900	Glyma.01G177800	0.96068	0.96068
Glyma.06G102000	Glyma.01G177800	0.889435	0.889435
Glyma.06G102100	Glyma.01G177800	0.907969	0.907969
Glyma.06G154200	Glyma.01G177800	0.942385	0.942385
Glyma.06G171100	Glyma.01G177800	0.944976	0.944976
Glyma.06G175600	Glyma.01G177800	0.956088	0.956088
Glyma.06G230700	Glyma.01G177800	0.89559	0.89559
Glyma.06G243000	Glyma.01G177800	0.95339	0.95339
Glyma.06G311700	Glyma.01G177800	0.899934	0.899934
Glyma.06G324100	Glyma.01G177800	0.982624	0.982624
Glyma.07G061600	Glyma.01G177800	0.937076	0.937076
Glyma.07G062700	Glyma.01G177800	0.936754	0.936754
Glyma.07G123000	Glyma.01G177800	0.95158	0.95158
Glyma.08G030300	Glyma.01G177800	0.957633	0.957633
Glyma.08G037800	Glyma.01G177800	0.887786	0.887786
Glyma.08G084900	Glyma.01G177800	0.890007	0.890007
Glyma.08G166000	Glyma.01G177800	0.921495	0.921495
Glyma.08G170100	Glyma.01G177800	0.962591	0.962591
Glyma.08G170500	Glyma.01G177800	0.927867	0.927867
Glyma.08G235900	Glyma.01G177800	0.887826	0.887826
Glyma.08G281600	Glyma.01G177800	0.892791	0.892791
Glyma.09G003600	Glyma.01G177800	0.958237	0.958237
Glyma.09G057100	Glyma.01G177800	0.891602	0.891602
Glyma.09G094400	Glyma.01G177800	0.889616	0.889616
Glyma.09G147200	Glyma.01G177800	0.918412	0.918412
Glyma.09G244400	Glyma.01G177800	0.8807	0.8807
Glyma.10G012100	Glyma.01G177800	0.9563	0.9563
Glyma.10G083400	Glyma.01G177800	0.955259	0.955259
Glyma.10G157400	Glyma.01G177800	0.957444	0.957444
Glyma.10G251500	Glyma.01G177800	0.961173	0.961173
Glyma.10G265100	Glyma.01G177800	0.955188	0.955188
Glyma.10G266300	Glyma.01G177800	0.971131	0.971131
Glyma.11G026800	Glyma.01G177800	0.910558	0.910558
Glyma.11G027700	Glyma.01G177800	0.938647	0.938647
Glyma.11G119400	Glyma.01G177800	0.931054	0.931054
Glyma.11G147800	Glyma.01G177800	0.918466	0.918466
Glyma.11G197400	Glyma.01G177800	0.892792	0.892792
Glyma.11G200100	Glyma.01G177800	0.967388	0.967388
Glyma.11G212900	Glyma.01G177800	0.947984	0.947984
Glyma.12G041400	Glyma.01G177800	0.942341	0.942341
Glyma.12G124100	Glyma.01G177800	0.941365	0.941365
Glyma.12G189300	Glyma.01G177800	0.881771	0.881771
Glyma.13G067600	Glyma.01G177800	0.881767	0.881767
Glyma.13G072100	Glyma.01G177800	0.951485	0.951485
Glyma.13G095200	Glyma.01G177800	0.929769	0.929769
Glyma.13G193000	Glyma.01G177800	0.962152	0.962152
Glyma.13G215500	Glyma.01G177800	0.904879	0.904879
Glyma.13G315900	Glyma.01G177800	0.967013	0.967013
Glyma.13G351900	Glyma.01G177800	0.899607	0.899607
Glyma.13G355000	Glyma.01G177800	0.947274	0.947274
Glyma.14G173300	Glyma.01G177800	0.958745	0.958745
Glyma.14G176300	Glyma.01G177800	0.892865	0.892865
Glyma.14G204900	Glyma.01G177800	0.965963	0.965963
Glyma.14G209000	Glyma.01G177800	0.934805	0.934805
Glyma.15G088400	Glyma.01G177800	0.954551	0.954551
Glyma.15G161600	Glyma.01G177800	0.925907	0.925907
Glyma.16G000100	Glyma.01G177800	0.903725	0.903725
Glyma.16G052100	Glyma.01G177800	0.878645	0.878645
Glyma.16G200700	Glyma.01G177800	0.91912	0.91912
Glyma.17G065200	Glyma.01G177800	0.903879	0.903879
Glyma.17G106500	Glyma.01G177800	0.894612	0.894612
Glyma.17G106700	Glyma.01G177800	0.955086	0.955086
Glyma.17G171000	Glyma.01G177800	0.954416	0.954416
Glyma.17G252200	Glyma.01G177800	0.933116	0.933116
Glyma.18G002100	Glyma.01G177800	0.94838	0.94838
Glyma.18G031400	Glyma.01G177800	0.892027	0.892027
Glyma.18G043700	Glyma.01G177800	0.954025	0.954025
Glyma.18G086600	Glyma.01G177800	0.927658	0.927658
Glyma.18G103600	Glyma.01G177800	0.907621	0.907621
Glyma.18G130800	Glyma.01G177800	0.899371	0.899371
Glyma.18G294700	Glyma.01G177800	0.952235	0.952235
Glyma.19G015300	Glyma.01G177800	0.881841	0.881841
Glyma.19G064300	Glyma.01G177800	0.973351	0.973351
Glyma.19G215700	Glyma.01G177800	0.955963	0.955963
Glyma.19G222800	Glyma.01G177800	0.893525	0.893525
Glyma.20G220000	Glyma.01G177800	0.889448	0.889448
Glyma.20G240900	Glyma.01G177800	0.935784	0.935784
Glyma.20G250100	Glyma.01G177800	0.90827	0.90827
Glyma.03G222600	Glyma.01G179400	0.883128	0.883128
Glyma.05G107600	Glyma.01G179400	0.88021	0.88021
Glyma.07G078800	Glyma.01G179400	0.924612	0.924612
Glyma.12G033200	Glyma.01G179400	0.912209	0.912209
Glyma.12G151300	Glyma.01G179400	0.904936	0.904936
Glyma.17G192000	Glyma.01G179400	0.902279	0.902279
Glyma.17G217000	Glyma.01G179400	0.896488	0.896488
Glyma.19G137000	Glyma.01G179400	0.879846	0.879846
Glyma.20G068300	Glyma.01G179400	0.930218	0.930218
Glyma.01G082600	Glyma.01G189900	0.952165	0.952165
Glyma.01G095600	Glyma.01G189900	0.88857	0.88857
Glyma.01G177500	Glyma.01G189900	0.91573	0.91573
Glyma.01G195800	Glyma.01G189900	0.912765	0.912765
Glyma.02G023100	Glyma.01G189900	0.888934	0.888934
Glyma.02G099100	Glyma.01G189900	0.93459	0.93459
Glyma.02G131300	Glyma.01G189900	0.903188	0.903188
Glyma.02G205300	Glyma.01G189900	0.927993	0.927993
Glyma.03G154700	Glyma.01G189900	0.929488	0.929488
Glyma.03G156700	Glyma.01G189900	0.905328	0.905328
Glyma.03G210500	Glyma.01G189900	0.899867	0.899867
Glyma.04G061100	Glyma.01G189900	0.898121	0.898121
Glyma.04G066300	Glyma.01G189900	0.897853	0.897853
Glyma.04G070100	Glyma.01G189900	0.91883	0.91883
Glyma.05G008600	Glyma.01G189900	0.899549	0.899549
Glyma.05G128200	Glyma.01G189900	0.903022	0.903022
Glyma.06G049300	Glyma.01G189900	0.877867	0.877867
Glyma.06G112200	Glyma.01G189900	0.901838	0.901838
Glyma.06G163700	Glyma.01G189900	0.948083	0.948083
Glyma.07G045500	Glyma.01G189900	0.886123	0.886123
Glyma.07G176400	Glyma.01G189900	0.876634	0.876634
Glyma.08G009900	Glyma.01G189900	0.886832	0.886832
Glyma.08G062000	Glyma.01G189900	0.927176	0.927176
Glyma.08G093200	Glyma.01G189900	0.895864	0.895864
Glyma.08G099600	Glyma.01G189900	0.910056	0.910056
Glyma.08G271000	Glyma.01G189900	0.90139	0.90139
Glyma.09G040600	Glyma.01G189900	0.890649	0.890649
Glyma.09G211600	Glyma.01G189900	0.884985	0.884985
Glyma.10G063000	Glyma.01G189900	0.89512	0.89512
Glyma.10G167800	Glyma.01G189900	0.922865	0.922865
Glyma.10G204400	Glyma.01G189900	0.910987	0.910987
Glyma.11G049100	Glyma.01G189900	0.893656	0.893656
Glyma.11G064800	Glyma.01G189900	0.914973	0.914973
Glyma.11G189300	Glyma.01G189900	0.891917	0.891917
Glyma.11G193600	Glyma.01G189900	0.924284	0.924284
Glyma.12G179700	Glyma.01G189900	0.878932	0.878932
Glyma.13G077800	Glyma.01G189900	0.895164	0.895164
Glyma.13G183700	Glyma.01G189900	0.896523	0.896523
Glyma.13G304800	Glyma.01G189900	0.882534	0.882534
Glyma.14G220600	Glyma.01G189900	0.88565	0.88565
Glyma.15G012800	Glyma.01G189900	0.928297	0.928297
Glyma.15G014600	Glyma.01G189900	0.881531	0.881531
Glyma.15G074800	Glyma.01G189900	0.897032	0.897032
Glyma.15G186100	Glyma.01G189900	0.91914	0.91914
Glyma.16G126900	Glyma.01G189900	0.929403	0.929403
Glyma.16G151500	Glyma.01G189900	0.895237	0.895237
Glyma.17G050500	Glyma.01G189900	0.902118	0.902118
Glyma.17G116800	Glyma.01G189900	0.916997	0.916997
Glyma.17G185200	Glyma.01G189900	0.875168	0.875168
Glyma.17G256700	Glyma.01G189900	0.895225	0.895225
Glyma.18G191800	Glyma.01G189900	0.907052	0.907052
Glyma.19G161100	Glyma.01G189900	0.932162	0.932162
Glyma.19G240300	Glyma.01G189900	0.911659	0.911659
Glyma.20G126200	Glyma.01G189900	0.916023	0.916023
Glyma.20G184800	Glyma.01G189900	0.903198	0.903198
Glyma.01G082600	Glyma.01G195800	0.883537	0.883537
Glyma.01G087500	Glyma.01G195800	0.908648	0.908648
Glyma.01G095600	Glyma.01G195800	0.959369	0.959369
Glyma.01G177500	Glyma.01G195800	0.971368	0.971368
Glyma.02G023100	Glyma.01G195800	0.897694	0.897694
Glyma.02G047400	Glyma.01G195800	0.921202	0.921202
Glyma.02G099100	Glyma.01G195800	0.939962	0.939962
Glyma.02G099500	Glyma.01G195800	0.933637	0.933637
Glyma.02G103100	Glyma.01G195800	0.908245	0.908245
Glyma.02G131300	Glyma.01G195800	0.954458	0.954458
Glyma.02G205300	Glyma.01G195800	0.965868	0.965868
Glyma.03G154700	Glyma.01G195800	0.970051	0.970051
Glyma.03G156700	Glyma.01G195800	0.949433	0.949433
Glyma.03G210500	Glyma.01G195800	0.96358	0.96358
Glyma.04G061100	Glyma.01G195800	0.957844	0.957844
Glyma.04G066300	Glyma.01G195800	0.95465	0.95465
Glyma.05G008600	Glyma.01G195800	0.95421	0.95421
Glyma.05G042100	Glyma.01G195800	0.896537	0.896537
Glyma.05G062100	Glyma.01G195800	0.879948	0.879948
Glyma.05G108200	Glyma.01G195800	0.89066	0.89066
Glyma.05G128200	Glyma.01G195800	0.971211	0.971211
Glyma.05G225800	Glyma.01G195800	0.883005	0.883005
Glyma.06G112200	Glyma.01G195800	0.922877	0.922877
Glyma.06G163700	Glyma.01G195800	0.921759	0.921759
Glyma.07G045500	Glyma.01G195800	0.942036	0.942036
Glyma.07G149400	Glyma.01G195800	0.878614	0.878614
Glyma.07G176400	Glyma.01G195800	0.911197	0.911197
Glyma.08G009900	Glyma.01G195800	0.970685	0.970685
Glyma.08G062000	Glyma.01G195800	0.971919	0.971919
Glyma.08G093200	Glyma.01G195800	0.930075	0.930075
Glyma.09G036600	Glyma.01G195800	0.897759	0.897759
Glyma.09G040600	Glyma.01G195800	0.963291	0.963291
Glyma.09G211600	Glyma.01G195800	0.938151	0.938151
Glyma.09G261700	Glyma.01G195800	0.910035	0.910035
Glyma.10G063000	Glyma.01G195800	0.949833	0.949833
Glyma.10G167800	Glyma.01G195800	0.933011	0.933011
Glyma.10G204400	Glyma.01G195800	0.974213	0.974213
Glyma.11G049100	Glyma.01G195800	0.93997	0.93997
Glyma.11G064800	Glyma.01G195800	0.959725	0.959725
Glyma.11G079900	Glyma.01G195800	0.896242	0.896242
Glyma.11G189300	Glyma.01G195800	0.900815	0.900815
Glyma.11G193600	Glyma.01G195800	0.964691	0.964691
Glyma.12G179700	Glyma.01G195800	0.919344	0.919344
Glyma.12G212600	Glyma.01G195800	0.879295	0.879295
Glyma.13G058000	Glyma.01G195800	0.915324	0.915324
Glyma.13G077800	Glyma.01G195800	0.949487	0.949487
Glyma.13G183700	Glyma.01G195800	0.954007	0.954007
Glyma.13G304800	Glyma.01G195800	0.921212	0.921212
Glyma.14G055700	Glyma.01G195800	0.973411	0.973411
Glyma.14G220600	Glyma.01G195800	0.91473	0.91473
Glyma.15G012800	Glyma.01G195800	0.96652	0.96652
Glyma.15G014600	Glyma.01G195800	0.910668	0.910668
Glyma.15G071300	Glyma.01G195800	0.900556	0.900556
Glyma.15G074800	Glyma.01G195800	0.936107	0.936107
Glyma.15G141600	Glyma.01G195800	0.878302	0.878302
Glyma.15G143500	Glyma.01G195800	0.936131	0.936131
Glyma.15G186100	Glyma.01G195800	0.970362	0.970362
Glyma.16G054700	Glyma.01G195800	0.905121	0.905121
Glyma.16G126900	Glyma.01G195800	0.976484	0.976484
Glyma.16G156700	Glyma.01G195800	0.910765	0.910765
Glyma.16G164000	Glyma.01G195800	0.879898	0.879898
Glyma.17G004200	Glyma.01G195800	0.914516	0.914516
Glyma.17G046800	Glyma.01G195800	0.90065	0.90065
Glyma.17G050500	Glyma.01G195800	0.957383	0.957383
Glyma.17G116800	Glyma.01G195800	0.940426	0.940426
Glyma.17G258500	Glyma.01G195800	0.913229	0.913229
Glyma.18G191800	Glyma.01G195800	0.970841	0.970841
Glyma.18G203600	Glyma.01G195800	0.903259	0.903259
Glyma.18G283500	Glyma.01G195800	0.901279	0.901279
Glyma.19G016600	Glyma.01G195800	0.899568	0.899568
Glyma.19G161100	Glyma.01G195800	0.968035	0.968035
Glyma.19G240300	Glyma.01G195800	0.919869	0.919869
Glyma.20G126200	Glyma.01G195800	0.970071	0.970071
Glyma.20G184800	Glyma.01G195800	0.965853	0.965853
Glyma.11G122200	Glyma.01G196400	0.950647	0.950647
Glyma.12G005000	Glyma.01G196400	0.91023	0.91023
Glyma.12G047000	Glyma.01G196400	0.902927	0.902927
Glyma.01G041100	Glyma.01G196700	0.937516	0.937516
Glyma.03G073500	Glyma.01G196700	0.897596	0.897596
Glyma.03G177300	Glyma.01G196700	0.894557	0.894557
Glyma.04G160300	Glyma.01G196700	0.876366	0.876366
Glyma.05G094300	Glyma.01G196700	0.929201	0.929201
Glyma.05G122200	Glyma.01G196700	0.890704	0.890704
Glyma.05G178700	Glyma.01G196700	0.911651	0.911651
Glyma.06G049900	Glyma.01G196700	0.919219	0.919219
Glyma.06G283800	Glyma.01G196700	0.877907	0.877907
Glyma.07G141300	Glyma.01G196700	0.876045	0.876045
Glyma.07G236800	Glyma.01G196700	0.881891	0.881891
Glyma.08G109900	Glyma.01G196700	0.889608	0.889608
Glyma.08G189800	Glyma.01G196700	0.89969	0.89969
Glyma.09G022900	Glyma.01G196700	0.915272	0.915272
Glyma.09G211200	Glyma.01G196700	0.894489	0.894489
Glyma.09G260400	Glyma.01G196700	0.876742	0.876742
Glyma.09G278900	Glyma.01G196700	0.927216	0.927216
Glyma.10G108900	Glyma.01G196700	0.902305	0.902305
Glyma.10G135700	Glyma.01G196700	0.89124	0.89124
Glyma.10G203000	Glyma.01G196700	0.953901	0.953901
Glyma.11G038300	Glyma.01G196700	0.896304	0.896304
Glyma.13G083900	Glyma.01G196700	0.876594	0.876594
Glyma.13G260000	Glyma.01G196700	0.90542	0.90542
Glyma.13G348500	Glyma.01G196700	0.877697	0.877697
Glyma.14G215600	Glyma.01G196700	0.930346	0.930346
Glyma.15G019500	Glyma.01G196700	0.905625	0.905625
Glyma.15G026400	Glyma.01G196700	0.927183	0.927183
Glyma.15G026500	Glyma.01G196700	0.937688	0.937688
Glyma.15G062300	Glyma.01G196700	0.924239	0.924239
Glyma.15G238400	Glyma.01G196700	0.884222	0.884222
Glyma.17G069200	Glyma.01G196700	0.927518	0.927518
Glyma.17G099800	Glyma.01G196700	0.924589	0.924589
Glyma.17G188200	Glyma.01G196700	0.957619	0.957619
Glyma.18G190000	Glyma.01G196700	0.95338	0.95338
Glyma.18G204300	Glyma.01G196700	0.894637	0.894637
Glyma.18G214600	Glyma.01G196700	0.921117	0.921117
Glyma.18G237900	Glyma.01G196700	0.925407	0.925407
Glyma.19G097200	Glyma.01G196700	0.883897	0.883897
Glyma.19G262900	Glyma.01G196700	0.939744	0.939744
Glyma.20G204500	Glyma.01G196700	0.876875	0.876875
Glyma.01G112300	Glyma.01G206400	0.886888	0.886888
Glyma.01G177800	Glyma.01G206400	0.897294	0.897294
Glyma.03G101700	Glyma.01G206400	0.890104	0.890104
Glyma.03G212800	Glyma.01G206400	0.882801	0.882801
Glyma.03G218900	Glyma.01G206400	0.87965	0.87965
Glyma.04G006900	Glyma.01G206400	0.881139	0.881139
Glyma.04G038500	Glyma.01G206400	0.914257	0.914257
Glyma.04G069500	Glyma.01G206400	0.894886	0.894886
Glyma.04G099800	Glyma.01G206400	0.894433	0.894433
Glyma.04G100400	Glyma.01G206400	0.89686	0.89686
Glyma.04G251400	Glyma.01G206400	0.918699	0.918699
Glyma.06G025700	Glyma.01G206400	0.898866	0.898866
Glyma.06G036800	Glyma.01G206400	0.90382	0.90382
Glyma.06G204200	Glyma.01G206400	0.877546	0.877546
Glyma.06G259100	Glyma.01G206400	0.88743	0.88743
Glyma.06G324100	Glyma.01G206400	0.87719	0.87719
Glyma.07G067200	Glyma.01G206400	0.878199	0.878199
Glyma.07G169600	Glyma.01G206400	0.897189	0.897189
Glyma.07G207000	Glyma.01G206400	0.881021	0.881021
Glyma.07G222100	Glyma.01G206400	0.881817	0.881817
Glyma.07G228700	Glyma.01G206400	0.920942	0.920942
Glyma.07G266500	Glyma.01G206400	0.905741	0.905741
Glyma.08G102900	Glyma.01G206400	0.906573	0.906573
Glyma.08G166000	Glyma.01G206400	0.87836	0.87836
Glyma.08G170500	Glyma.01G206400	0.900303	0.900303
Glyma.08G280200	Glyma.01G206400	0.881731	0.881731
Glyma.08G281600	Glyma.01G206400	0.935231	0.935231
Glyma.10G036000	Glyma.01G206400	0.913183	0.913183
Glyma.10G266300	Glyma.01G206400	0.900664	0.900664
Glyma.11G026800	Glyma.01G206400	0.89895	0.89895
Glyma.11G147800	Glyma.01G206400	0.875572	0.875572
Glyma.11G198300	Glyma.01G206400	0.914119	0.914119
Glyma.13G095100	Glyma.01G206400	0.880609	0.880609
Glyma.13G095200	Glyma.01G206400	0.896312	0.896312
Glyma.13G215500	Glyma.01G206400	0.879485	0.879485
Glyma.15G088400	Glyma.01G206400	0.913906	0.913906
Glyma.16G010700	Glyma.01G206400	0.881024	0.881024
Glyma.16G052100	Glyma.01G206400	0.885653	0.885653
Glyma.17G058100	Glyma.01G206400	0.887123	0.887123
Glyma.17G065100	Glyma.01G206400	0.88963	0.88963
Glyma.17G065200	Glyma.01G206400	0.881756	0.881756
Glyma.17G115600	Glyma.01G206400	0.880059	0.880059
Glyma.18G031400	Glyma.01G206400	0.89032	0.89032
Glyma.18G130800	Glyma.01G206400	0.875704	0.875704
Glyma.19G161000	Glyma.01G206400	0.889682	0.889682
Glyma.20G118200	Glyma.01G206400	0.883181	0.883181
Glyma.20G152300	Glyma.01G206400	0.877952	0.877952
Glyma.20G250100	Glyma.01G206400	0.907255	0.907255
Glyma.08G116900	Glyma.01G207600	0.878067	0.878067
Glyma.20G154100	Glyma.01G207600	0.882658	0.882658
Glyma.01G177500	Glyma.01G209700	0.877485	0.877485
Glyma.02G099500	Glyma.01G209700	0.889073	0.889073
Glyma.03G156700	Glyma.01G209700	0.944298	0.944298
Glyma.05G128200	Glyma.01G209700	0.887899	0.887899
Glyma.07G141600	Glyma.01G209700	0.983703	0.983703
Glyma.08G062000	Glyma.01G209700	0.878222	0.878222
Glyma.13G183700	Glyma.01G209700	0.914002	0.914002
Glyma.15G247800	Glyma.01G209700	0.939909	0.939909
Glyma.16G054700	Glyma.01G209700	0.971401	0.971401
Glyma.17G050500	Glyma.01G209700	0.906359	0.906359
Glyma.17G116800	Glyma.01G209700	0.904148	0.904148
Glyma.19G161100	Glyma.01G209700	0.893375	0.893375
Glyma.01G106100	Glyma.01G214200	0.97864	0.97864
Glyma.01G216000	Glyma.01G214200	0.956996	0.956996
Glyma.02G032600	Glyma.01G214200	0.911229	0.911229
Glyma.02G077300	Glyma.01G214200	0.950346	0.950346
Glyma.02G149300	Glyma.01G214200	0.955937	0.955937
Glyma.02G187600	Glyma.01G214200	0.967787	0.967787
Glyma.02G231900	Glyma.01G214200	0.974959	0.974959
Glyma.02G245600	Glyma.01G214200	0.966737	0.966737
Glyma.03G101700	Glyma.01G214200	0.945528	0.945528
Glyma.03G139900	Glyma.01G214200	0.902555	0.902555
Glyma.03G167700	Glyma.01G214200	0.966825	0.966825
Glyma.03G184500	Glyma.01G214200	0.94332	0.94332
Glyma.03G196300	Glyma.01G214200	0.94978	0.94978
Glyma.03G212800	Glyma.01G214200	0.914786	0.914786
Glyma.03G218800	Glyma.01G214200	0.982535	0.982535
Glyma.03G218900	Glyma.01G214200	0.962604	0.962604
Glyma.04G006900	Glyma.01G214200	0.965462	0.965462
Glyma.04G069500	Glyma.01G214200	0.881611	0.881611
Glyma.04G100300	Glyma.01G214200	0.87656	0.87656
Glyma.04G100400	Glyma.01G214200	0.92026	0.92026
Glyma.04G136200	Glyma.01G214200	0.940125	0.940125
Glyma.04G209700	Glyma.01G214200	0.910563	0.910563
Glyma.05G106900	Glyma.01G214200	0.987246	0.987246
Glyma.05G180900	Glyma.01G214200	0.876887	0.876887
Glyma.05G193900	Glyma.01G214200	0.9681	0.9681
Glyma.05G225900	Glyma.01G214200	0.894996	0.894996
Glyma.06G102000	Glyma.01G214200	0.907338	0.907338
Glyma.06G102100	Glyma.01G214200	0.928988	0.928988
Glyma.06G154200	Glyma.01G214200	0.910213	0.910213
Glyma.06G171100	Glyma.01G214200	0.940786	0.940786
Glyma.06G175600	Glyma.01G214200	0.957208	0.957208
Glyma.06G230700	Glyma.01G214200	0.937795	0.937795
Glyma.06G243000	Glyma.01G214200	0.982382	0.982382
Glyma.06G311700	Glyma.01G214200	0.902298	0.902298
Glyma.06G324100	Glyma.01G214200	0.967375	0.967375
Glyma.07G061600	Glyma.01G214200	0.935631	0.935631
Glyma.07G062700	Glyma.01G214200	0.919928	0.919928
Glyma.07G063700	Glyma.01G214200	0.949468	0.949468
Glyma.07G073600	Glyma.01G214200	0.907687	0.907687
Glyma.07G081300	Glyma.01G214200	0.892205	0.892205
Glyma.07G123000	Glyma.01G214200	0.969014	0.969014
Glyma.07G189500	Glyma.01G214200	0.894325	0.894325
Glyma.08G030300	Glyma.01G214200	0.970292	0.970292
Glyma.08G037800	Glyma.01G214200	0.885608	0.885608
Glyma.08G166000	Glyma.01G214200	0.904549	0.904549
Glyma.08G170100	Glyma.01G214200	0.969334	0.969334
Glyma.08G170500	Glyma.01G214200	0.934787	0.934787
Glyma.09G003600	Glyma.01G214200	0.941424	0.941424
Glyma.09G057100	Glyma.01G214200	0.878499	0.878499
Glyma.09G147200	Glyma.01G214200	0.926858	0.926858
Glyma.09G219900	Glyma.01G214200	0.897955	0.897955
Glyma.09G239100	Glyma.01G214200	0.878702	0.878702
Glyma.09G244400	Glyma.01G214200	0.926556	0.926556
Glyma.10G012100	Glyma.01G214200	0.92125	0.92125
Glyma.10G024000	Glyma.01G214200	0.886245	0.886245
Glyma.10G083400	Glyma.01G214200	0.971372	0.971372
Glyma.10G157400	Glyma.01G214200	0.951635	0.951635
Glyma.10G237600	Glyma.01G214200	0.891619	0.891619
Glyma.10G251500	Glyma.01G214200	0.988796	0.988796
Glyma.10G265100	Glyma.01G214200	0.974316	0.974316
Glyma.10G266300	Glyma.01G214200	0.976971	0.976971
Glyma.11G026800	Glyma.01G214200	0.905779	0.905779
Glyma.11G027700	Glyma.01G214200	0.990713	0.990713
Glyma.11G119400	Glyma.01G214200	0.921821	0.921821
Glyma.11G147800	Glyma.01G214200	0.915064	0.915064
Glyma.11G200100	Glyma.01G214200	0.964725	0.964725
Glyma.11G212900	Glyma.01G214200	0.993541	0.993541
Glyma.12G041400	Glyma.01G214200	0.940446	0.940446
Glyma.12G124100	Glyma.01G214200	0.949212	0.949212
Glyma.12G189300	Glyma.01G214200	0.956693	0.956693
Glyma.13G072100	Glyma.01G214200	0.985945	0.985945
Glyma.13G094200	Glyma.01G214200	0.884118	0.884118
Glyma.13G095200	Glyma.01G214200	0.89826	0.89826
Glyma.13G193000	Glyma.01G214200	0.972986	0.972986
Glyma.13G215500	Glyma.01G214200	0.900373	0.900373
Glyma.13G315900	Glyma.01G214200	0.985039	0.985039
Glyma.13G351900	Glyma.01G214200	0.90822	0.90822
Glyma.13G355000	Glyma.01G214200	0.98516	0.98516
Glyma.14G173300	Glyma.01G214200	0.976421	0.976421
Glyma.14G176300	Glyma.01G214200	0.891014	0.891014
Glyma.14G204900	Glyma.01G214200	0.988164	0.988164
Glyma.14G209000	Glyma.01G214200	0.940502	0.940502
Glyma.15G088400	Glyma.01G214200	0.956948	0.956948
Glyma.15G161600	Glyma.01G214200	0.9375	0.9375
Glyma.16G000100	Glyma.01G214200	0.895239	0.895239
Glyma.16G052100	Glyma.01G214200	0.908431	0.908431
Glyma.16G200700	Glyma.01G214200	0.940546	0.940546
Glyma.17G065200	Glyma.01G214200	0.929182	0.929182
Glyma.17G106500	Glyma.01G214200	0.902871	0.902871
Glyma.17G106700	Glyma.01G214200	0.947801	0.947801
Glyma.17G171000	Glyma.01G214200	0.959674	0.959674
Glyma.17G252200	Glyma.01G214200	0.98487	0.98487
Glyma.18G002100	Glyma.01G214200	0.973463	0.973463
Glyma.18G031400	Glyma.01G214200	0.914919	0.914919
Glyma.18G043700	Glyma.01G214200	0.984906	0.984906
Glyma.18G081500	Glyma.01G214200	0.921645	0.921645
Glyma.18G086600	Glyma.01G214200	0.947014	0.947014
Glyma.18G130800	Glyma.01G214200	0.92968	0.92968
Glyma.18G294700	Glyma.01G214200	0.981524	0.981524
Glyma.19G015300	Glyma.01G214200	0.911873	0.911873
Glyma.19G064300	Glyma.01G214200	0.978216	0.978216
Glyma.19G215700	Glyma.01G214200	0.979413	0.979413
Glyma.19G222800	Glyma.01G214200	0.944639	0.944639
Glyma.20G240900	Glyma.01G214200	0.972	0.972
Glyma.20G250100	Glyma.01G214200	0.910787	0.910787
Glyma.02G077300	Glyma.01G216000	0.970363	0.970363
Glyma.03G101700	Glyma.01G216000	0.962427	0.962427
Glyma.03G184500	Glyma.01G216000	0.879003	0.879003
Glyma.04G006900	Glyma.01G216000	0.908857	0.908857
Glyma.05G035400	Glyma.01G216000	0.949476	0.949476
Glyma.05G106900	Glyma.01G216000	0.964177	0.964177
Glyma.05G193900	Glyma.01G216000	0.927809	0.927809
Glyma.05G249100	Glyma.01G216000	0.923041	0.923041
Glyma.06G243000	Glyma.01G216000	0.977752	0.977752
Glyma.07G081300	Glyma.01G216000	0.936822	0.936822
Glyma.09G122100	Glyma.01G216000	0.87719	0.87719
Glyma.11G200100	Glyma.01G216000	0.903811	0.903811
Glyma.13G094200	Glyma.01G216000	0.906165	0.906165
Glyma.14G204900	Glyma.01G216000	0.97367	0.97367
Glyma.16G052100	Glyma.01G216000	0.894228	0.894228
Glyma.18G081500	Glyma.01G216000	0.95248	0.95248
Glyma.18G166600	Glyma.01G216000	0.902863	0.902863
Glyma.19G034100	Glyma.01G216000	0.896683	0.896683
Glyma.19G064300	Glyma.01G216000	0.930368	0.930368
Glyma.19G222800	Glyma.01G216000	0.974461	0.974461
Glyma.19G226500	Glyma.01G216000	0.893242	0.893242
Glyma.20G250100	Glyma.01G216000	0.922717	0.922717
Glyma.01G025900	Glyma.01G219300	0.897248	0.897248
Glyma.02G011500	Glyma.01G219300	0.92837	0.92837
Glyma.05G035400	Glyma.01G219300	0.937525	0.937525
Glyma.05G198400	Glyma.01G219300	0.920551	0.920551
Glyma.05G249100	Glyma.01G219300	0.932452	0.932452
Glyma.06G102000	Glyma.01G219300	0.891242	0.891242
Glyma.07G073600	Glyma.01G219300	0.908537	0.908537
Glyma.08G108100	Glyma.01G219300	0.907746	0.907746
Glyma.09G219900	Glyma.01G219300	0.923628	0.923628
Glyma.11G200200	Glyma.01G219300	0.943576	0.943576
Glyma.13G167000	Glyma.01G219300	0.932084	0.932084
Glyma.17G054800	Glyma.01G219300	0.943691	0.943691
Glyma.18G068900	Glyma.01G219300	0.971104	0.971104
Glyma.19G226500	Glyma.01G219300	0.903646	0.903646
Glyma.02G135100	Glyma.01G224800	0.947477	0.947477
Glyma.09G036600	Glyma.01G224800	0.923285	0.923285
Glyma.10G019700	Glyma.01G224800	0.947415	0.947415
Glyma.10G167800	Glyma.01G224800	0.897161	0.897161
Glyma.12G212600	Glyma.01G224800	0.912042	0.912042
Glyma.19G016600	Glyma.01G224800	0.934343	0.934343
Glyma.01G163100	Glyma.01G229600	0.879914	0.879914
Glyma.01G196700	Glyma.01G229600	0.880566	0.880566
Glyma.05G094300	Glyma.01G229600	0.927831	0.927831
Glyma.05G178700	Glyma.01G229600	0.905885	0.905885
Glyma.06G083200	Glyma.01G229600	0.880515	0.880515
Glyma.06G205200	Glyma.01G229600	0.903823	0.903823
Glyma.07G175700	Glyma.01G229600	0.875594	0.875594
Glyma.08G021700	Glyma.01G229600	0.887577	0.887577
Glyma.08G109900	Glyma.01G229600	0.956255	0.956255
Glyma.08G234100	Glyma.01G229600	0.907308	0.907308
Glyma.09G022900	Glyma.01G229600	0.893156	0.893156
Glyma.09G202000	Glyma.01G229600	0.88055	0.88055
Glyma.10G135700	Glyma.01G229600	0.890413	0.890413
Glyma.12G115600	Glyma.01G229600	0.913747	0.913747
Glyma.13G061300	Glyma.01G229600	0.904496	0.904496
Glyma.13G160500	Glyma.01G229600	0.876725	0.876725
Glyma.13G260000	Glyma.01G229600	0.900852	0.900852
Glyma.14G215600	Glyma.01G229600	0.917365	0.917365
Glyma.15G062300	Glyma.01G229600	0.877563	0.877563
Glyma.15G238400	Glyma.01G229600	0.919233	0.919233
Glyma.16G156800	Glyma.01G229600	0.892816	0.892816
Glyma.16G179000	Glyma.01G229600	0.87705	0.87705
Glyma.17G188200	Glyma.01G229600	0.905525	0.905525
Glyma.18G214600	Glyma.01G229600	0.916082	0.916082
Glyma.18G295700	Glyma.01G229600	0.875678	0.875678
Glyma.19G097200	Glyma.01G229600	0.878347	0.878347
Glyma.19G262900	Glyma.01G229600	0.901754	0.901754
Glyma.02G303000	Glyma.01G238100	0.904785	0.904785
Glyma.07G004000	Glyma.01G238100	0.948063	0.948063
Glyma.08G360800	Glyma.01G238100	0.881113	0.881113
Glyma.15G229400	Glyma.01G238100	0.955099	0.955099
Glyma.16G215600	Glyma.01G238100	0.907393	0.907393
Glyma.03G197900	Glyma.01G238900	0.881102	0.881102
Glyma.01G106100	Glyma.01G241200	0.92954	0.92954
Glyma.01G177800	Glyma.01G241200	0.91595	0.91595
Glyma.01G214200	Glyma.01G241200	0.90341	0.90341
Glyma.01G216000	Glyma.01G241200	0.973285	0.973285
Glyma.02G077300	Glyma.01G241200	0.946398	0.946398
Glyma.02G187600	Glyma.01G241200	0.90724	0.90724
Glyma.02G231900	Glyma.01G241200	0.901168	0.901168
Glyma.02G303000	Glyma.01G241200	0.887484	0.887484
Glyma.03G101700	Glyma.01G241200	0.959633	0.959633
Glyma.03G196300	Glyma.01G241200	0.889583	0.889583
Glyma.03G212800	Glyma.01G241200	0.932105	0.932105
Glyma.03G218800	Glyma.01G241200	0.905529	0.905529
Glyma.03G218900	Glyma.01G241200	0.934174	0.934174
Glyma.04G100300	Glyma.01G241200	0.971032	0.971032
Glyma.04G100400	Glyma.01G241200	0.944667	0.944667
Glyma.05G017400	Glyma.01G241200	0.889256	0.889256
Glyma.05G035400	Glyma.01G241200	0.945297	0.945297
Glyma.05G106900	Glyma.01G241200	0.916766	0.916766
Glyma.05G107500	Glyma.01G241200	0.906976	0.906976
Glyma.05G193900	Glyma.01G241200	0.878579	0.878579
Glyma.05G198400	Glyma.01G241200	0.94287	0.94287
Glyma.05G218100	Glyma.01G241200	0.889194	0.889194
Glyma.05G223200	Glyma.01G241200	0.918459	0.918459
Glyma.05G249100	Glyma.01G241200	0.924318	0.924318
Glyma.06G102000	Glyma.01G241200	0.978669	0.978669
Glyma.06G102100	Glyma.01G241200	0.980005	0.980005
Glyma.06G147300	Glyma.01G241200	0.899459	0.899459
Glyma.06G175600	Glyma.01G241200	0.943816	0.943816
Glyma.06G230700	Glyma.01G241200	0.945973	0.945973
Glyma.06G243000	Glyma.01G241200	0.924007	0.924007
Glyma.06G259100	Glyma.01G241200	0.899122	0.899122
Glyma.06G300700	Glyma.01G241200	0.919956	0.919956
Glyma.06G311700	Glyma.01G241200	0.973903	0.973903
Glyma.06G324100	Glyma.01G241200	0.927942	0.927942
Glyma.07G004000	Glyma.01G241200	0.952476	0.952476
Glyma.07G062700	Glyma.01G241200	0.892131	0.892131
Glyma.07G073600	Glyma.01G241200	0.958333	0.958333
Glyma.07G081300	Glyma.01G241200	0.925794	0.925794
Glyma.07G123000	Glyma.01G241200	0.934381	0.934381
Glyma.07G228700	Glyma.01G241200	0.913296	0.913296
Glyma.07G266500	Glyma.01G241200	0.939232	0.939232
Glyma.08G030300	Glyma.01G241200	0.956765	0.956765
Glyma.08G108100	Glyma.01G241200	0.936706	0.936706
Glyma.08G170100	Glyma.01G241200	0.897184	0.897184
Glyma.08G170500	Glyma.01G241200	0.886624	0.886624
Glyma.08G360800	Glyma.01G241200	0.94233	0.94233
Glyma.09G003600	Glyma.01G241200	0.875104	0.875104
Glyma.09G084400	Glyma.01G241200	0.936361	0.936361
Glyma.09G147200	Glyma.01G241200	0.932928	0.932928
Glyma.09G219900	Glyma.01G241200	0.946848	0.946848
Glyma.09G244400	Glyma.01G241200	0.89995	0.89995
Glyma.10G012100	Glyma.01G241200	0.880874	0.880874
Glyma.10G083400	Glyma.01G241200	0.953919	0.953919
Glyma.10G160100	Glyma.01G241200	0.907551	0.907551
Glyma.10G179400	Glyma.01G241200	0.893293	0.893293
Glyma.10G251500	Glyma.01G241200	0.917762	0.917762
Glyma.10G265100	Glyma.01G241200	0.935202	0.935202
Glyma.10G266300	Glyma.01G241200	0.926578	0.926578
Glyma.11G015000	Glyma.01G241200	0.985623	0.985623
Glyma.11G020600	Glyma.01G241200	0.922554	0.922554
Glyma.11G027700	Glyma.01G241200	0.897592	0.897592
Glyma.11G115500	Glyma.01G241200	0.941007	0.941007
Glyma.11G119400	Glyma.01G241200	0.89824	0.89824
Glyma.11G138500	Glyma.01G241200	0.932687	0.932687
Glyma.11G147800	Glyma.01G241200	0.961473	0.961473
Glyma.11G184800	Glyma.01G241200	0.933327	0.933327
Glyma.11G212900	Glyma.01G241200	0.895463	0.895463
Glyma.12G041400	Glyma.01G241200	0.989755	0.989755
Glyma.12G087500	Glyma.01G241200	0.93202	0.93202
Glyma.12G189300	Glyma.01G241200	0.882538	0.882538
Glyma.13G072100	Glyma.01G241200	0.882084	0.882084
Glyma.13G094200	Glyma.01G241200	0.881409	0.881409
Glyma.13G167000	Glyma.01G241200	0.917025	0.917025
Glyma.13G193000	Glyma.01G241200	0.925225	0.925225
Glyma.13G315900	Glyma.01G241200	0.932234	0.932234
Glyma.13G351900	Glyma.01G241200	0.972074	0.972074
Glyma.13G355000	Glyma.01G241200	0.932737	0.932737
Glyma.14G130000	Glyma.01G241200	0.875435	0.875435
Glyma.14G173300	Glyma.01G241200	0.932987	0.932987
Glyma.14G176300	Glyma.01G241200	0.983635	0.983635
Glyma.14G176400	Glyma.01G241200	0.958961	0.958961
Glyma.14G204900	Glyma.01G241200	0.921304	0.921304
Glyma.14G209000	Glyma.01G241200	0.911922	0.911922
Glyma.15G050900	Glyma.01G241200	0.918442	0.918442
Glyma.15G088400	Glyma.01G241200	0.942426	0.942426
Glyma.15G229400	Glyma.01G241200	0.891516	0.891516
Glyma.16G000100	Glyma.01G241200	0.917248	0.917248
Glyma.17G054800	Glyma.01G241200	0.900009	0.900009
Glyma.17G065200	Glyma.01G241200	0.92523	0.92523
Glyma.17G106700	Glyma.01G241200	0.893828	0.893828
Glyma.17G187700	Glyma.01G241200	0.898628	0.898628
Glyma.17G250000	Glyma.01G241200	0.902169	0.902169
Glyma.17G252200	Glyma.01G241200	0.884961	0.884961
Glyma.18G002100	Glyma.01G241200	0.953911	0.953911
Glyma.18G031400	Glyma.01G241200	0.930559	0.930559
Glyma.18G068900	Glyma.01G241200	0.892553	0.892553
Glyma.18G081500	Glyma.01G241200	0.924809	0.924809
Glyma.18G103600	Glyma.01G241200	0.882962	0.882962
Glyma.18G130800	Glyma.01G241200	0.935878	0.935878
Glyma.18G166600	Glyma.01G241200	0.876767	0.876767
Glyma.18G294700	Glyma.01G241200	0.878691	0.878691
Glyma.19G015300	Glyma.01G241200	0.920477	0.920477
Glyma.19G132500	Glyma.01G241200	0.917446	0.917446
Glyma.19G215700	Glyma.01G241200	0.912067	0.912067
Glyma.19G222800	Glyma.01G241200	0.930889	0.930889
Glyma.19G226500	Glyma.01G241200	0.910653	0.910653
Glyma.20G099100	Glyma.01G241200	0.890164	0.890164
Glyma.20G143000	Glyma.01G241200	0.900864	0.900864
Glyma.20G240900	Glyma.01G241200	0.9328	0.9328
Glyma.20G250100	Glyma.01G241200	0.913989	0.913989
Glyma.09G159100	Glyma.02G003700	0.946272	0.946272
Glyma.13G038100	Glyma.02G003700	0.879507	0.879507
Glyma.05G035400	Glyma.02G011500	0.956371	0.956371
Glyma.05G249100	Glyma.02G011500	0.907018	0.907018
Glyma.07G081300	Glyma.02G011500	0.912719	0.912719
Glyma.18G081500	Glyma.02G011500	0.884949	0.884949
Glyma.19G226500	Glyma.02G011500	0.941466	0.941466
Glyma.01G177500	Glyma.02G023100	0.927118	0.927118
Glyma.01G224800	Glyma.02G023100	0.914802	0.914802
Glyma.02G131300	Glyma.02G023100	0.899917	0.899917
Glyma.02G135100	Glyma.02G023100	0.96633	0.96633
Glyma.03G156700	Glyma.02G023100	0.92814	0.92814
Glyma.04G061100	Glyma.02G023100	0.905354	0.905354
Glyma.05G128200	Glyma.02G023100	0.925079	0.925079
Glyma.07G045500	Glyma.02G023100	0.894158	0.894158
Glyma.08G009900	Glyma.02G023100	0.902599	0.902599
Glyma.08G062000	Glyma.02G023100	0.934342	0.934342
Glyma.08G093200	Glyma.02G023100	0.886385	0.886385
Glyma.09G036600	Glyma.02G023100	0.955352	0.955352
Glyma.09G040600	Glyma.02G023100	0.937541	0.937541
Glyma.10G019700	Glyma.02G023100	0.948595	0.948595
Glyma.10G167800	Glyma.02G023100	0.974942	0.974942
Glyma.10G189000	Glyma.02G023100	0.929315	0.929315
Glyma.11G049100	Glyma.02G023100	0.888586	0.888586
Glyma.12G212600	Glyma.02G023100	0.95238	0.95238
Glyma.13G077800	Glyma.02G023100	0.909722	0.909722
Glyma.13G183700	Glyma.02G023100	0.950273	0.950273
Glyma.14G192500	Glyma.02G023100	0.935318	0.935318
Glyma.15G074800	Glyma.02G023100	0.888211	0.888211
Glyma.15G129000	Glyma.02G023100	0.893546	0.893546
Glyma.15G186100	Glyma.02G023100	0.921547	0.921547
Glyma.16G164000	Glyma.02G023100	0.921694	0.921694
Glyma.17G050500	Glyma.02G023100	0.919201	0.919201
Glyma.17G116800	Glyma.02G023100	0.925848	0.925848
Glyma.18G191800	Glyma.02G023100	0.913441	0.913441
Glyma.19G016600	Glyma.02G023100	0.971596	0.971596
Glyma.19G161100	Glyma.02G023100	0.939691	0.939691
Glyma.20G126200	Glyma.02G023100	0.924023	0.924023
Glyma.20G184800	Glyma.02G023100	0.917998	0.917998
Glyma.03G184500	Glyma.02G032600	0.890891	0.890891
Glyma.04G006900	Glyma.02G032600	0.931117	0.931117
Glyma.05G106900	Glyma.02G032600	0.918502	0.918502
Glyma.05G193900	Glyma.02G032600	0.939372	0.939372
Glyma.06G090000	Glyma.02G032600	0.901008	0.901008
Glyma.07G061600	Glyma.02G032600	0.941104	0.941104
Glyma.08G166000	Glyma.02G032600	0.946554	0.946554
Glyma.09G057100	Glyma.02G032600	0.905218	0.905218
Glyma.10G240100	Glyma.02G032600	0.876315	0.876315
Glyma.11G200100	Glyma.02G032600	0.946159	0.946159
Glyma.14G204900	Glyma.02G032600	0.892862	0.892862
Glyma.19G064300	Glyma.02G032600	0.94704	0.94704
Glyma.04G209700	Glyma.02G036800	0.922713	0.922713
Glyma.05G225900	Glyma.02G036800	0.918815	0.918815
Glyma.07G189500	Glyma.02G036800	0.920321	0.920321
Glyma.08G038800	Glyma.02G036800	0.937549	0.937549
Glyma.09G142900	Glyma.02G036800	0.90111	0.90111
Glyma.10G024000	Glyma.02G036800	0.914624	0.914624
Glyma.11G073300	Glyma.02G036800	0.889809	0.889809
Glyma.12G145900	Glyma.02G036800	0.878655	0.878655
Glyma.12G175200	Glyma.02G036800	0.877586	0.877586
Glyma.16G057300	Glyma.02G036800	0.891187	0.891187
Glyma.16G200700	Glyma.02G036800	0.884557	0.884557
Glyma.18G086600	Glyma.02G036800	0.887103	0.887103
Glyma.20G154100	Glyma.02G036800	0.904153	0.904153
Glyma.01G115500	Glyma.02G047400	0.887122	0.887122
Glyma.01G177500	Glyma.02G047400	0.940836	0.940836
Glyma.02G023100	Glyma.02G047400	0.920405	0.920405
Glyma.02G099100	Glyma.02G047400	0.936955	0.936955
Glyma.02G099500	Glyma.02G047400	0.964983	0.964983
Glyma.02G103100	Glyma.02G047400	0.905178	0.905178
Glyma.02G131300	Glyma.02G047400	0.952896	0.952896
Glyma.02G135100	Glyma.02G047400	0.898119	0.898119
Glyma.02G205300	Glyma.02G047400	0.912234	0.912234
Glyma.03G154700	Glyma.02G047400	0.958485	0.958485
Glyma.03G156700	Glyma.02G047400	0.941346	0.941346
Glyma.03G175300	Glyma.02G047400	0.917978	0.917978
Glyma.03G210500	Glyma.02G047400	0.932922	0.932922
Glyma.04G061100	Glyma.02G047400	0.928636	0.928636
Glyma.05G008600	Glyma.02G047400	0.916829	0.916829
Glyma.05G108200	Glyma.02G047400	0.954641	0.954641
Glyma.05G119600	Glyma.02G047400	0.953208	0.953208
Glyma.05G128200	Glyma.02G047400	0.960045	0.960045
Glyma.06G163700	Glyma.02G047400	0.889296	0.889296
Glyma.07G045500	Glyma.02G047400	0.903606	0.903606
Glyma.07G176400	Glyma.02G047400	0.953337	0.953337
Glyma.08G009900	Glyma.02G047400	0.91879	0.91879
Glyma.08G062000	Glyma.02G047400	0.93601	0.93601
Glyma.08G093200	Glyma.02G047400	0.888854	0.888854
Glyma.09G036600	Glyma.02G047400	0.906127	0.906127
Glyma.09G040600	Glyma.02G047400	0.932331	0.932331
Glyma.09G211600	Glyma.02G047400	0.925623	0.925623
Glyma.09G261700	Glyma.02G047400	0.96135	0.96135
Glyma.10G019700	Glyma.02G047400	0.901073	0.901073
Glyma.10G063000	Glyma.02G047400	0.916862	0.916862
Glyma.10G156200	Glyma.02G047400	0.925657	0.925657
Glyma.10G167800	Glyma.02G047400	0.936846	0.936846
Glyma.10G189000	Glyma.02G047400	0.895028	0.895028
Glyma.11G049100	Glyma.02G047400	0.961789	0.961789
Glyma.11G072000	Glyma.02G047400	0.905016	0.905016
Glyma.11G189300	Glyma.02G047400	0.944817	0.944817
Glyma.12G114200	Glyma.02G047400	0.931779	0.931779
Glyma.12G212600	Glyma.02G047400	0.940384	0.940384
Glyma.13G058000	Glyma.02G047400	0.955265	0.955265
Glyma.13G077800	Glyma.02G047400	0.906749	0.906749
Glyma.13G113700	Glyma.02G047400	0.877988	0.877988
Glyma.13G183700	Glyma.02G047400	0.953814	0.953814
Glyma.14G055700	Glyma.02G047400	0.898884	0.898884
Glyma.14G192500	Glyma.02G047400	0.909433	0.909433
Glyma.14G220600	Glyma.02G047400	0.952926	0.952926
Glyma.15G008500	Glyma.02G047400	0.933732	0.933732
Glyma.15G074800	Glyma.02G047400	0.965178	0.965178
Glyma.15G143500	Glyma.02G047400	0.949457	0.949457
Glyma.15G186100	Glyma.02G047400	0.947919	0.947919
Glyma.16G054700	Glyma.02G047400	0.894163	0.894163
Glyma.16G156700	Glyma.02G047400	0.911912	0.911912
Glyma.16G164000	Glyma.02G047400	0.900819	0.900819
Glyma.17G004200	Glyma.02G047400	0.877251	0.877251
Glyma.17G050500	Glyma.02G047400	0.926481	0.926481
Glyma.17G116800	Glyma.02G047400	0.900752	0.900752
Glyma.18G191800	Glyma.02G047400	0.925848	0.925848
Glyma.19G016600	Glyma.02G047400	0.933402	0.933402
Glyma.19G161100	Glyma.02G047400	0.941889	0.941889
Glyma.19G240300	Glyma.02G047400	0.962406	0.962406
Glyma.20G126200	Glyma.02G047400	0.932449	0.932449
Glyma.20G184800	Glyma.02G047400	0.928606	0.928606
Glyma.12G070900	Glyma.02G059600	0.894612	0.894612
Glyma.15G217100	Glyma.02G069100	0.882866	0.882866
Glyma.15G250900	Glyma.02G069100	0.901136	0.901136
Glyma.01G106100	Glyma.02G073600	0.973842	0.973842
Glyma.01G112300	Glyma.02G073600	0.952905	0.952905
Glyma.01G177800	Glyma.02G073600	0.942976	0.942976
Glyma.01G214200	Glyma.02G073600	0.944959	0.944959
Glyma.01G216000	Glyma.02G073600	0.952306	0.952306
Glyma.01G241200	Glyma.02G073600	0.914679	0.914679
Glyma.02G032600	Glyma.02G073600	0.883439	0.883439
Glyma.02G077300	Glyma.02G073600	0.979471	0.979471
Glyma.02G115100	Glyma.02G073600	0.896832	0.896832
Glyma.02G149300	Glyma.02G073600	0.881689	0.881689
Glyma.02G187600	Glyma.02G073600	0.919633	0.919633
Glyma.02G204200	Glyma.02G073600	0.88483	0.88483
Glyma.02G231900	Glyma.02G073600	0.967813	0.967813
Glyma.02G245600	Glyma.02G073600	0.919158	0.919158
Glyma.03G001700	Glyma.02G073600	0.934093	0.934093
Glyma.03G101700	Glyma.02G073600	0.964176	0.964176
Glyma.03G139900	Glyma.02G073600	0.941867	0.941867
Glyma.03G167700	Glyma.02G073600	0.891079	0.891079
Glyma.03G196300	Glyma.02G073600	0.949481	0.949481
Glyma.03G212800	Glyma.02G073600	0.914982	0.914982
Glyma.03G218800	Glyma.02G073600	0.924537	0.924537
Glyma.03G218900	Glyma.02G073600	0.973	0.973
Glyma.04G006900	Glyma.02G073600	0.928264	0.928264
Glyma.04G069500	Glyma.02G073600	0.87762	0.87762
Glyma.04G100300	Glyma.02G073600	0.91192	0.91192
Glyma.04G100400	Glyma.02G073600	0.947123	0.947123
Glyma.04G103500	Glyma.02G073600	0.918809	0.918809
Glyma.04G104100	Glyma.02G073600	0.909975	0.909975
Glyma.04G136200	Glyma.02G073600	0.907656	0.907656
Glyma.04G212300	Glyma.02G073600	0.940978	0.940978
Glyma.04G251400	Glyma.02G073600	0.942275	0.942275
Glyma.05G013600	Glyma.02G073600	0.902167	0.902167
Glyma.05G035400	Glyma.02G073600	0.882872	0.882872
Glyma.05G054100	Glyma.02G073600	0.892806	0.892806
Glyma.05G106900	Glyma.02G073600	0.968114	0.968114
Glyma.05G165600	Glyma.02G073600	0.878631	0.878631
Glyma.05G193900	Glyma.02G073600	0.961553	0.961553
Glyma.05G218100	Glyma.02G073600	0.901678	0.901678
Glyma.05G223200	Glyma.02G073600	0.880513	0.880513
Glyma.05G249100	Glyma.02G073600	0.875519	0.875519
Glyma.06G025700	Glyma.02G073600	0.92579	0.92579
Glyma.06G036800	Glyma.02G073600	0.92218	0.92218
Glyma.06G102000	Glyma.02G073600	0.929925	0.929925
Glyma.06G102100	Glyma.02G073600	0.941799	0.941799
Glyma.06G147300	Glyma.02G073600	0.895525	0.895525
Glyma.06G175600	Glyma.02G073600	0.954231	0.954231
Glyma.06G202300	Glyma.02G073600	0.926165	0.926165
Glyma.06G230700	Glyma.02G073600	0.913887	0.913887
Glyma.06G243000	Glyma.02G073600	0.936382	0.936382
Glyma.06G251000	Glyma.02G073600	0.876763	0.876763
Glyma.06G259100	Glyma.02G073600	0.961882	0.961882
Glyma.06G311700	Glyma.02G073600	0.907295	0.907295
Glyma.06G324100	Glyma.02G073600	0.96598	0.96598
Glyma.07G004000	Glyma.02G073600	0.891287	0.891287
Glyma.07G029400	Glyma.02G073600	0.888138	0.888138
Glyma.07G056800	Glyma.02G073600	0.910491	0.910491
Glyma.07G061600	Glyma.02G073600	0.876037	0.876037
Glyma.07G062700	Glyma.02G073600	0.929909	0.929909
Glyma.07G067200	Glyma.02G073600	0.951221	0.951221
Glyma.07G073600	Glyma.02G073600	0.929475	0.929475
Glyma.07G081300	Glyma.02G073600	0.947492	0.947492
Glyma.07G123000	Glyma.02G073600	0.959922	0.959922
Glyma.07G189500	Glyma.02G073600	0.877179	0.877179
Glyma.07G206400	Glyma.02G073600	0.895544	0.895544
Glyma.07G228700	Glyma.02G073600	0.941114	0.941114
Glyma.07G266500	Glyma.02G073600	0.960027	0.960027
Glyma.08G024800	Glyma.02G073600	0.947101	0.947101
Glyma.08G030300	Glyma.02G073600	0.941665	0.941665
Glyma.08G037800	Glyma.02G073600	0.930967	0.930967
Glyma.08G102900	Glyma.02G073600	0.941598	0.941598
Glyma.08G108100	Glyma.02G073600	0.916084	0.916084
Glyma.08G116200	Glyma.02G073600	0.931408	0.931408
Glyma.08G166000	Glyma.02G073600	0.925838	0.925838
Glyma.08G170100	Glyma.02G073600	0.91787	0.91787
Glyma.08G170500	Glyma.02G073600	0.935408	0.935408
Glyma.08G254800	Glyma.02G073600	0.934187	0.934187
Glyma.08G281600	Glyma.02G073600	0.885064	0.885064
Glyma.08G361300	Glyma.02G073600	0.88514	0.88514
Glyma.09G003600	Glyma.02G073600	0.912474	0.912474
Glyma.09G040400	Glyma.02G073600	0.883194	0.883194
Glyma.09G147200	Glyma.02G073600	0.920868	0.920868
Glyma.09G219900	Glyma.02G073600	0.907372	0.907372
Glyma.09G242600	Glyma.02G073600	0.882774	0.882774
Glyma.09G244400	Glyma.02G073600	0.896138	0.896138
Glyma.10G012100	Glyma.02G073600	0.880919	0.880919
Glyma.10G036000	Glyma.02G073600	0.886899	0.886899
Glyma.10G039400	Glyma.02G073600	0.885143	0.885143
Glyma.10G083400	Glyma.02G073600	0.937761	0.937761
Glyma.10G094800	Glyma.02G073600	0.962433	0.962433
Glyma.10G157400	Glyma.02G073600	0.900996	0.900996
Glyma.10G237600	Glyma.02G073600	0.918833	0.918833
Glyma.10G251500	Glyma.02G073600	0.952657	0.952657
[truncated: 32,602 more rows]
